# Supplementary material for: Diversity of enzymes for exopolysaccharide synthesis in the fructophilic honeybee symbiont Apilactobacillus kunkeei
Source: BMC Microbiol. 2026 Jan 12;26:62. doi: 10.1186/s12866-025-04680-3 (PMC12849098; doi:10.1186/s12866-025-04680-3)
Supplement: Supplementary file 1 — Additional file 1: Table S1. List of the NCBI accession numbers and names of the 106 A. kunkeei genomes, with the download date and time from NCBI. Table S2. List of the 38 groups of A. kunkeei genomes and the representative strains compared to the representative strains from Dyrhage et al. [18]. Table S3. List of GH70 genes in the 106 A. kunkeei genomes (strain, gene type, ID, position and length) and the domains that are contained in these genes. Table S4. List of GH32 genes in the 106 A. kunkeei genomes (strain, gene type, ID, position and length) and the domains that are contained in these genes. Table S5. PCR primer sequence information, including target strain and gene, locus tags, locus ID and primer sequence, length and Tm. Table S6. Sequence motifs in each GH70 domain. A) Gene ID and type and motif number, sequence and position. B) Summary of sequence motifs in each gene type. Table S7. Sequence motifs in each GH32 domain. A) Gene ID and type and motif number, sequence and position. B) Summary of sequence motifs in each gene type. Table S8. List of GH70 genes in bacterial species other than A. kunkeei (gene ID, gene type and motif number, position and length). Table S9. Synonymous (dS) and nonsynonymous (dN) substitution frequencies of gene sequences for GH70 domains compared to the mean dN and dS and median dN/dS for core genes in pairwise comparisons of A. kunkeei strains. Table S10. List of recombination events predicted by RDP5. Table S11. ClonalFrameML parameter estimates for phylogroup A and phylogroup B-C. [file 12866_2025_4680_MOESM1_ESM.xlsx]

## Sheet: Table_S1
Table S1. List of the NCBI accession numbers and names of the 106 A. kunkeei genomes, with the download date and time from NCBI.
Assembly_accession	Strain_name	Download_date	Download_time(CEST)	Note
GCA_946888055.1	A0901	2023-07-05	11:05:31
GCA_946888165.1	A1001	2023-07-05	11:05:31
GCA_946887905.1	A1002	2023-07-05	11:05:31
GCA_946888325.1	A1003	2023-07-05	11:05:31
GCA_946887965.1	A1201	2023-07-05	11:05:31
GCA_946888275.1	A1202	2023-07-05	11:05:31
GCA_946887895.1	A1401	2023-07-05	11:05:31
GCA_946888315.1	A1404	2023-07-05	11:05:31
GCA_946887785.1	A1802	2023-07-05	11:05:31
GCA_946888525.1	A1803	2023-07-05	11:05:31
GCA_946887655.1	A1805	2023-07-05	11:05:31
GCA_946888515.1	A2001	2023-07-05	11:05:31
GCA_946887625.1	A2002	2023-07-05	11:05:31
GCA_946887645.1	A2003	2023-07-05	11:05:31
GCA_946887555.1	A2101	2023-07-05	11:05:31
GCA_946888445.1	A2102	2023-07-05	11:05:31
GCA_946888245.1	A2103	2023-07-05	11:05:31
GCF_019575995.1	DSMZ12361	2023-07-05	11:07:38	Type strain of A. kunkeei
GCA_946888225.1	Fhon2	2023-07-05	11:05:31
GCA_946887505.1	G0101	2023-07-05	11:05:31
GCA_946888545.1	G0102	2023-07-05	11:05:31
GCA_946887475.1	G0103	2023-07-05	11:05:31
GCA_946888065.1	G0401	2023-07-05	11:05:31
GCA_946887605.1	G0402	2023-07-05	11:05:31
GCA_946887635.1	G0403	2023-07-05	11:05:31
GCA_946887685.1	G0404	2023-07-05	11:05:31
GCA_946887465.1	G0405	2023-07-05	11:05:31
GCA_946887515.1	G0406	2023-07-05	11:05:31
GCA_946888215.1	G0407	2023-07-05	11:05:31
GCA_946888405.1	G0408	2023-07-05	11:05:31
GCA_946888435.1	G0410	2023-07-05	11:05:31
GCA_946888135.1	G0412	2023-07-05	11:05:31
GCA_946888095.1	G0414	2023-07-05	11:05:31
GCA_946888155.1	G0415	2023-07-05	11:05:31
GCA_946888145.1	G0417	2023-07-05	11:05:31
GCA_946887885.1	G0420	2023-07-05	11:05:31
GCA_946887955.1	G0601	2023-07-05	11:05:31
GCA_946888345.1	G0602	2023-07-05	11:05:31
GCA_946887715.1	G0702	2023-07-05	11:05:31
GCA_946887795.1	G0801	2023-07-05	11:05:31
GCA_946887485.1	G0802	2023-07-05	11:05:31
GCA_946887595.1	G0803	2023-07-05	11:05:31
GCA_946887495.1	G0804	2023-07-05	11:05:31
GCA_946887615.1	H1B1-04J	2023-07-05	11:05:31
GCA_946888375.1	H1B1-05A	2023-07-05	11:05:31
GCA_946887835.1	H1B3-02M	2023-07-05	11:05:31
GCA_946887945.1	H2B1-05J	2023-07-05	11:05:31
GCA_946887775.1	H3B1-01A	2023-07-05	11:05:31
GCA_946887565.1	H3B1-01J	2023-07-05	11:05:31
GCA_946887455.1	H3B1-01X	2023-07-05	11:05:31
GCA_946887585.1	H3B1-02A	2023-07-05	11:05:31
GCA_946888205.1	H3B1-02X	2023-07-05	11:05:31
GCA_946888505.1	H3B1-03J	2023-07-05	11:05:31
GCA_946887665.1	H3B1-03M	2023-07-05	11:05:31
GCA_946888025.1	H3B1-03X	2023-07-05	11:05:31
GCA_946888185.1	H3B1-04J	2023-07-05	11:05:31
GCA_946888015.1	H3B1-04X	2023-07-05	11:05:31
GCA_946888355.1	H3B1-07A	2023-07-05	11:05:31
GCA_946887775.1	H3B1-09M	2023-07-05	11:05:31
GCA_946887725.1	H3B1-10M	2023-07-05	11:05:31
GCA_946887745.1	H3B1-11A	2023-07-05	11:05:31
GCA_946888535.1	H3B1-11M	2023-07-05	11:05:31
GCA_946887995.1	H3B2-02M	2023-07-05	11:05:31
GCA_946888305.1	H3B2-02X	2023-07-05	11:05:31
GCA_946888005.1	H3B2-03J	2023-07-05	11:05:31
GCA_946887805.1	H3B2-03M	2023-07-05	11:05:31
GCA_946887845.1	H3B2-04J	2023-07-05	11:05:31
GCA_946887815.1	H3B2-04M	2023-07-05	11:05:31
GCA_946887855.1	H3B2-05J	2023-07-05	11:05:31
GCA_946887755.1	H3B2-06M	2023-07-05	11:05:31
GCA_946887735.1	H3B2-07X	2023-07-05	11:05:31
GCA_946887865.1	H3B2-08X	2023-07-05	11:05:31
GCA_946887695.1	H3B2-09X	2023-07-05	11:05:31
GCA_946888235.1	H4B1-01A	2023-07-05	11:05:31
GCA_946887535.1	H4B1-02A	2023-07-05	11:05:31
GCA_946888045.1	H4B1-03J	2023-07-05	11:05:31
GCA_946888175.1	H4B1-04A	2023-07-05	11:05:31
GCA_946888125.1	H4B1-11J	2023-07-05	11:05:31
GCA_946888075.1	H4B1-14J	2023-07-05	11:05:31
GCA_946887975.1	H4B1-16J	2023-07-05	11:05:31
GCA_946887935.1	H4B2-02J	2023-07-05	11:05:31
GCA_946887915.1	H4B2-03M	2023-07-05	11:05:31
GCA_946887545.1	H4B2-04J	2023-07-05	11:05:31
GCA_946888115.1	H4B2-05J	2023-07-05	11:05:31
GCA_946887875.1	H4B2-06J	2023-07-05	11:05:31
GCA_946887985.1	H4B2-10M	2023-07-05	11:05:31
GCA_946887825.1	H4B2-11M	2023-07-05	11:05:31
GCA_946887925.1	H4B3-03J	2023-07-05	11:05:31
GCA_946887705.1	H4B4-02J	2023-07-05	11:05:31
GCA_946887525.1	H4B4-03J	2023-07-05	11:05:31
GCA_946887675.1	H4B4-04J	2023-07-05	11:05:31
GCA_946887575.1	H4B4-05J	2023-07-05	11:05:31
GCA_946888195.1	H4B4-06M	2023-07-05	11:05:31
GCA_946888105.1	H4B4-10M	2023-07-05	11:05:31
GCA_946888395.1	H4B4-11M	2023-07-05	11:05:31
GCA_946888415.1	H4B4-12M	2023-07-05	11:05:31
GCA_946888285.1	H4B5-01J	2023-07-05	11:05:31
GCA_946888255.1	H4B5-02X	2023-07-05	11:05:31
GCA_946888655.1	H4B5-03X	2023-07-05	11:05:31
GCA_946888455.1	H4B5-04J	2023-07-05	11:05:31
GCA_946888295.1	H4B5-05J	2023-07-05	11:05:31
GCA_946888425.1	H4B5-07J	2023-07-05	11:05:31
GCA_946888385.1	H4B5-07X	2023-07-05	11:05:31
GCA_946888265.1	H4B5-08X	2023-07-05	11:05:31
GCA_026428215.1	IBH001	2023-07-05	11:07:38
GCF_001314945.1	MP2	2023-07-05	11:05:31

## Sheet: Table_S2
Table S2. List of the 38 groups of A. kunkeei genomes and the representative strains compared to the representative strains from Dyrhage et al. (2022).
Representative	Representative in Dyrhage et al. (2022)	Strains with the same GHs
A0901	A0901	A0901, A1002, A1201, A1802, A1803, A2001, A2102				Phylogroup A
A1001	A1001	A1001, A2002, A2003
A1003	A1003	A1003, A2103				Phylogroup B
A1202	A1202	A1202
A1401	A1401	A1401				Phylogroup C
A1404	A1404	A1404
A1805	A1805	A1805, A2101				Phylogroup E
DSMZ12361*	None (older assembly of DSM 12361)	DSMZ12361
Fhon2	Fhon2	Fhon2				Phylogroup F
G0101*	G0102	G0101, G0102, G0103, G0401, G0402, G0404, G0405, G0407, G0408, G0410, G0412, G0414, G0415, G0417, G0601, G0602, G0702, G0801, G0802, G0803, G0804
H4B2-05J*	G0102	H3B1-03J, H3B1-10M, H3B2-07X, H4B2-05J
H4B2-11M*	G0102	H4B2-11M, H4B5-07J
G0403	G0403	G0403, G0406, G0420
H1B1-04J	H1B1-04J	H1B1-04J
H1B1-05A	H1B1-05A	H1B1-05A
H1B3-02M	H1B3-02M	H1B3-02M
H3B1-01A*	H3B1-11M	H3B1-01A, H3B1-02A, H3B1-07A, H3B1-09M, H3B1-11M, H3B2-04J, H3B2-05J, H3B2-08X, H4B5-02X, H4B5-07X, H4B5-08X
H3B1-04J	H3B1-04J	H3B1-01J, H3B1-04J
H3B1-04X	H3B1-04X	H3B1-03M, H3B1-04X, H3B1-11A
H3B2-02X	H3B2-02X	H3B2-02X
H3B2-03J	H3B2-03J	H3B2-03J
H3B2-03M	H3B2-03M	H3B2-03M
H3B2-06M	H3B2-06M	H2B1-05J, H3B1-01X, H3B1-03X, H3B2-02M, H3B2-06M, H4B1-14J, H4B2-10M
H3B2-09X	H3B2-09X	H3B2-09X
H4B1-11J	H4B1-11J	H4B1-01A, H4B1-03J, H4B1-04A, H4B1-11J, H4B1-16J, H4B2-03M, H4B3-03J, H4B4-03J, H4B4-04J, H4B4-11M
H4B2-02J	H4B2-02J	H4B2-02J
H4B2-04J	H4B2-04J	H4B2-04J
H4B2-06J	H4B2-06J	H3B2-04M, H4B2-06J
H4B4-02J	H4B4-02J	H4B4-02J
H4B4-05J	H4B4-05J	H3B1-02X, H4B1-02A, H4B4-05J, H4B4-10M
H4B4-06M	H4B4-06M	H4B4-06M
H4B4-12M	H4B4-12M	H4B4-12M
H4B5-01J	H4B5-01J	H4B5-01J
H4B5-03X	H4B5-03X	H4B5-03X
H4B5-04J	H4B5-04J	H4B5-04J
H4B5-05J	H4B5-05J	H4B5-05J
IBH001*	None	IBH001
MP2	MP2	MP2
*Representatives and group differ from Dyrhage et al. (2022)

## Sheet: Table_S3
Table S3. List of GH70 genes in the 106 A. kunkeei genomes (strain, gene type, ID, position and length) and the domains that are contained in these genes.
Strain	Gene_name	Locus_tag	Locus_id	Protein_id	Strand	Start	End	Length (aa)	Signal_peptide	GH_domains	GH_domain_length	GB_repeats (PF19127)	GB_repeats (PF01473)	Representative	Note
A0901	NGB	AKUA0901_05380	A0901_05380	CAI2585534.1	+	620146	623244	1032	TRUE	1	764	0	0	TRUE
A1001	GS1	AKUA1001_12310	A1001_12310	CAI2645917.1	-	1284155	1288402	1415	TRUE	1	805	2	0	TRUE
A1002	NGB	AKUA1002_05380	A1002_05380	CAI2585996.1	+	620146	623244	1032	TRUE	1	764	0	0	FALSE
A1003	GS4	AKUA1003_12540	A1003_12540	CAI2692132.1	-	1315021	1319280	1419	TRUE	1	807	1	0	TRUE	Similar to GS1-3, possible evolutionary intermediate with BrS
A1003	NGB	AKUA1003_04750	A1003_04750	CAI2652093.1	+	574442	577510	1022	TRUE	1	765	0	0	TRUE
A1201	NGB	AKUA1201_05380	A1201_05380	CAI2585946.1	+	620147	623245	1032	TRUE	1	764	0	0	FALSE
A1202	GS1	AKUA1202_13520	A1202_13520	CAI2696204.1	-	1383239	1387564	1441	TRUE	1	806	2	0	TRUE
A1202	NGB	AKUA1202_05530	A1202_05530	CAI2662621.1	+	630336	633407	1023	TRUE	1	765	0	0	TRUE
A1401	BrS*	AKUA1401_12760	A1401_12760	CAI2648319.1	-	1321040	1324636	1198	FALSE	1	778	2	0	TRUE	Putative α-1,3 branching sucrase (BrS3) with inner stop codon, but complete GH70 domain
A1401	GS1	AKUA1401_12750	A1401_12750	CAI2648191.1	-	1316503	1320828	1441	TRUE	1	806	2	0	TRUE
A1401	NGB	AKUA1401_04720	A1401_04720	CAI2580451.1	+	560783	563854	1023	TRUE	1	765	0	0	TRUE
A1802	NGB	AKUA1802_05380	A1802_05380	CAI2584933.1	+	620144	623242	1032	TRUE	1	764	0	0	FALSE
A1803	NGB	AKUA1803_05380	A1803_05380	CAI2654004.1	+	620146	623244	1032	TRUE	1	764	0	0	FALSE
A1805	GS1	AKUA1805_12820	A1805_12820	CAI2652882.1	-	1356332	1360615	1427	TRUE	1	806	2	3	TRUE
A1805	NGB	AKUA1805_04920	A1805_04920	CAI2581901.1	+	594594	597659	1021	TRUE	1	765	0	0	TRUE
A2001	NGB	AKUA2001_05400	A2001_05400	CAI2659125.1	+	621583	624681	1032	TRUE	1	764	0	0	FALSE
A2002	GS1	AKUA2002_12300	A2002_12300	CAI2803160.1	-	1285606	1289853	1415	TRUE	1	805	2	0	FALSE
A2003	GS1	AKUA2003_12280	A2003_12280	CAI2647607.1	-	1284171	1288418	1415	TRUE	1	805	2	0	FALSE
A2101	GS1	AKUA2101_12830	A2101_12830	CAI2649358.1	-	1356322	1360605	1427	TRUE	1	806	2	3	FALSE
A2101	NGB	AKUA2101_04930	A2101_04930	CAI2581621.1	+	594591	597656	1021	TRUE	1	765	0	0	FALSE
A2102	NGB	AKUA2102_04710	A2102_04710	CAI2648977.1	+	575064	578162	1032	TRUE	1	764	0	0	FALSE
A2103	GS1	AKUA2103_12520	A2103_12520	CAI2691151.1	-	1313584	1317843	1419	TRUE	1	807	1	0	FALSE
A2103	NGB	AKUA2103_04760	A2103_04760	CAI2650416.1	+	574441	577509	1022	TRUE	1	765	0	0	FALSE
DSMZ	GS2-BrS	K2W83_RS06185	DSMZ_06185	WP_220382103.1	-	1327275	1336055	2926	TRUE	2	804+797	5	0	TRUE	GtfZ, with dextransucrase activity (DSMZ_06185_CD1) and α-1,3 branching activity (DSMZ_06185_CD2)
DSMZ	GS1	K2W83_RS06180	DSMZ_06180	WP_054450643.1	-	1322703	1327004	1433	TRUE	1	806	3	0	TRUE
DSMZ	NGB	K2W83_RS02365	DSMZ_02365	WP_054449810.1	+	583531	586605	1024	TRUE	1	765	0	0	TRUE
Fhon2	GS2*	AKUFHON2_13570	FHON2_13570	CAI2696543.1	-	1400643	1402745	700	TRUE	1	370	0	0	TRUE	Truncated GS2
Fhon2	GS2*	AKUFHON2_13560	FHON2_13560	CAI2696513.1	-	1396935	1400639	1234	FALSE	1	431	3	0	TRUE	Truncated GS2
Fhon2	BrS	AKUFHON2_13550	FHON2_13550	CAI2696483.1	-	1392022	1396413	1463	TRUE	1	809	3	0	TRUE	Putative α-1,2 branching sucrase (BrS2)
Fhon2	GS1	AKUFHON2_13540	FHON2_13540	CAI2696453.1	-	1387465	1391763	1432	TRUE	1	806	3	0	TRUE
Fhon2	NGB	AKUFHON2_04830	FHON2_04830	CAI2657123.1	+	584361	587429	1022	TRUE	1	765	0	0	TRUE
G0101	GS1	AKUG0101_12800	G0101_12800	CAI2647598.1	-	1343581	1347903	1440	TRUE	1	806	2	0	TRUE
G0101	NGB	AKUG0101_04800	G0101_04800	CAI2580078.1	+	580592	583660	1022	TRUE	1	765	0	0	TRUE
G0102	GS1*	AKUG0102_12720	G0102_12720	CAI2692037.1	-	1346960	1347958	332	TRUE	1	52	0	0	FALSE	Sequencing error in GS1
G0102	GS1*	AKUG0102_12710	G0102_12710	CAI2692004.1	-	1343637	1346939	1100	FALSE	1	725	2	0	FALSE	Sequencing error in GS1
G0102	NGB	AKUG0102_04760	G0102_04760	CAI2647821.1	+	580642	583710	1022	TRUE	1	765	0	0	FALSE
G0103	GS1	AKUG0103_12710	G0103_12710	CAI2650126.1	-	1343639	1347961	1440	TRUE	1	806	2	0	FALSE
G0103	NGB	AKUG0103_04750	G0103_04750	CAI2580199.1	+	580643	583711	1022	TRUE	1	765	0	0	FALSE
G0401	GS1	AKUG0401_12720	G0401_12720	CAI2648751.1	-	1343642	1347964	1440	TRUE	1	806	2	0	FALSE
G0401	NGB	AKUG0401_04750	G0401_04750	CAI2580153.1	+	580643	583711	1022	TRUE	1	765	0	0	FALSE
G0402	GS1	AKUG0402_12760	G0402_12760	CAI2654592.1	-	1343548	1347870	1440	TRUE	1	806	2	0	FALSE
G0402	NGB	AKUG0402_04760	G0402_04760	CAI2581226.1	+	580642	583710	1022	TRUE	1	765	0	0	FALSE
G0403	GS2	AKUG0403_13120	G0403_13120	CAI2652511.1	-	1363429	1370049	2206	TRUE	1	804	7	2	TRUE
G0403	BrS	AKUG0403_13110	G0403_13110	CAI2652456.1	-	1358517	1362914	1465	TRUE	1	809	4	0	TRUE	Putative α-1,2 branching sucrase (BrS2)
G0403	GS1	AKUG0403_13100	G0403_13100	CAI2652410.1	-	1353951	1358249	1432	TRUE	1	806	3	0	TRUE
G0404	GS1	AKUG0404_12740	G0404_12740	CAI2650128.1	-	1343641	1347963	1440	TRUE	1	806	2	0	FALSE
G0404	NGB	AKUG0404_04770	G0404_04770	CAI2581288.1	+	580645	583713	1022	TRUE	1	765	0	0	FALSE
G0405	GS1	AKUG0405_12720	G0405_12720	CAI2648402.1	-	1343559	1347881	1440	TRUE	1	806	2	0	FALSE
G0405	NGB	AKUG0405_04750	G0405_04750	CAI2580462.1	+	580644	583712	1022	TRUE	1	765	0	0	FALSE
G0406	GS2	AKUG0406_13130	G0406_13130	CAI2648272.1	-	1363429	1370049	2206	TRUE	1	804	7	2	FALSE
G0406	BrS	AKUG0406_13120	G0406_13120	CAI2648145.1	-	1358517	1362914	1465	TRUE	1	809	4	0	FALSE	Putative α-1,2 branching sucrase (BrS2)
G0406	GS1	AKUG0406_13110	G0406_13110	CAI2647984.1	-	1353951	1358249	1432	TRUE	1	806	3	0	FALSE
G0407	GS1	AKUG0407_12710	G0407_12710	CAI2692909.1	-	1343640	1347962	1440	TRUE	1	806	2	0	FALSE
G0407	NGB	AKUG0407_04750	G0407_04750	CAI2650352.1	+	580644	583712	1022	TRUE	1	765	0	0	FALSE
G0408	GS1	AKUG0408_12740	G0408_12740	CAI2693108.1	-	1343642	1347964	1440	TRUE	1	806	2	0	FALSE
G0408	NGB	AKUG0408_04780	G0408_04780	CAI2652319.1	+	580646	583714	1022	TRUE	1	765	0	0	FALSE
G0410	GS1	AKUG0410_13100	G0410_13100	CAI2693096.1	-	1343438	1347760	1440	TRUE	1	806	2	0	FALSE
G0410	NGB	AKUG0410_04950	G0410_04950	CAI2650393.1	+	580534	583602	1022	TRUE	1	765	0	0	FALSE
G0412	GS1	AKUG0412_13100	G0412_13100	CAI2655022.1	-	1343438	1347760	1440	TRUE	1	806	2	0	FALSE
G0412	NGB	AKUG0412_04950	G0412_04950	CAI2582216.1	+	580534	583602	1022	TRUE	1	765	0	0	FALSE
G0414	GS1	AKUG0414_12740	G0414_12740	CAI2652105.1	-	1344931	1349253	1440	TRUE	1	806	2	0	FALSE
G0414	NGB	AKUG0414_04750	G0414_04750	CAI2581473.1	+	580644	583712	1022	TRUE	1	765	0	0	FALSE
G0415	GS1	AKUG0415_12740	G0415_12740	CAI2650412.1	-	1343624	1347946	1440	TRUE	1	806	2	0	FALSE
G0415	NGB	AKUG0415_04750	G0415_04750	CAI2581397.1	+	580643	583711	1022	TRUE	1	765	0	0	FALSE
G0417	GS1	AKUG0417_12930	G0417_12930	CAI2655081.1	-	1343626	1347948	1440	TRUE	1	806	2	0	FALSE
G0417	NGB	AKUG0417_04850	G0417_04850	CAI2581796.1	+	580218	583286	1022	TRUE	1	765	0	0	FALSE
G0420	GS2	AKUG0420_13340	G0420_13340	CAI2659695.1	-	1354329	1360949	2206	TRUE	1	804	7	2	FALSE
G0420	BrS	AKUG0420_13330	G0420_13330	CAI2659615.1	-	1349417	1353814	1465	TRUE	1	809	4	0	FALSE	Putative α-1,2 branching sucrase (BrS2)
G0420	GS1	AKUG0420_13320	G0420_13320	CAI2659516.1	-	1344852	1349150	1432	TRUE	1	806	3	0	FALSE
G0601	GS1	AKUG0601_12750	G0601_12750	CAI2651379.1	-	1343629	1347951	1440	TRUE	1	806	2	0	FALSE
G0601	NGB	AKUG0601_04760	G0601_04760	CAI2581217.1	+	580642	583710	1022	TRUE	1	765	0	0	FALSE
G0602	GS1	AKUG0602_12700	G0602_12700	CAI2692061.1	-	1343634	1347956	1440	TRUE	1	806	2	0	FALSE
G0602	NGB	AKUG0602_04740	G0602_04740	CAI2651001.1	+	580641	583709	1022	TRUE	1	765	0	0	FALSE
G0702	GS1	AKUG0702_12720	G0702_12720	CAI2653420.1	-	1343637	1347959	1440	TRUE	1	806	2	0	FALSE
G0702	NGB	AKUG0702_04760	G0702_04760	CAI2580748.1	+	580642	583710	1022	TRUE	1	765	0	0	FALSE
G0801	GS1	AKUG0801_12740	G0801_12740	CAI2648202.1	-	1343621	1347943	1440	TRUE	1	806	2	0	FALSE
G0801	NGB	AKUG0801_04780	G0801_04780	CAI2581369.1	+	580628	583696	1022	TRUE	1	765	0	0	FALSE
G0802	GS1	AKUG0802_12690	G0802_12690	CAI2647397.1	-	1343640	1347962	1440	TRUE	1	806	2	0	FALSE
G0802	NGB	AKUG0802_04740	G0802_04740	CAI2579480.1	+	580644	583712	1022	TRUE	1	765	0	0	FALSE
G0803	GS1	AKUG0803_12710	G0803_12710	CAI2651157.1	-	1343638	1347960	1440	TRUE	1	806	2	0	FALSE
G0803	NGB	AKUG0803_04750	G0803_04750	CAI2580881.1	+	580643	583711	1022	TRUE	1	765	0	0	FALSE
G0804	GS1	AKUG0804_12720	G0804_12720	CAI2644534.1	-	1343636	1347958	1440	TRUE	1	806	2	0	FALSE
G0804	NGB	AKUG0804_04760	G0804_04760	CAI2579571.1	+	580640	583708	1022	TRUE	1	765	0	0	FALSE
H1B1-04J	GS1	AKUH1B104J_13010	H1B104J_13010	CAI2654743.1	-	1350014	1354264	1416	TRUE	1	806	2	3	TRUE
H1B1-05A	GS1	AKUH1B105A_12300	H1B105A_12300	CAI2690768.1	-	1307704	1311978	1424	TRUE	1	806	2	0	TRUE
H1B1-05A	NGB	AKUH1B105A_04750	H1B105A_04750	CAI2650183.1	+	577432	580497	1021	TRUE	1	765	0	0	TRUE
H1B3-02M	GS2	AKUH1B302M_12900	H1B302M_12900	CAI2650740.1	-	1354126	1360695	2189	TRUE	1	804	7	1	TRUE
H1B3-02M	BrS	AKUH1B302M_12890	H1B302M_12890	CAI2650587.1	-	1349212	1353603	1463	TRUE	1	808	2	0	TRUE	Putative α-1,2 branching sucrase (BrS2)
H1B3-02M	GS1	AKUH1B302M_12880	H1B302M_12880	CAI2650451.1	-	1344655	1348953	1432	TRUE	1	806	3	0	TRUE
H1B3-02M	NGB	AKUH1B302M_04960	H1B302M_04960	CAI2582863.1	+	592576	595644	1022	TRUE	1	765	0	0	TRUE
H2B1-05J	GS1	AKUH2B105J_12850	H2B105J_12850	CAI2647838.1	-	1351084	1355427	1447	TRUE	1	806	2	1	FALSE
H2B1-05J	GS3	AKUH2B105J_12840	H2B105J_12840	CAI2647831.1	-	1347175	1351035	1286	TRUE	1	806	1	0	FALSE
H2B1-05J	NGB	AKUH2B105J_05060	H2B105J_05060	CAI2582811.1	+	599014	602112	1032	TRUE	1	764	0	0	FALSE
H3B1-01A	GS2	AKUH3B101A_13260	H3B101A_13260	CAI2654654.1	-	1373541	1379924	2127	TRUE	1	804	7	2	TRUE
H3B1-01A	BrS	AKUH3B101A_13250	H3B101A_13250	CAI2654627.1	-	1369963	1373367	1134	TRUE	1	799	1	0	TRUE	BrS4
H3B1-01A	GS1	AKUH3B101A_13240	H3B101A_13240	CAI2654519.1	-	1365435	1369727	1430	TRUE	1	804	2	0	TRUE
H3B1-01A	NGB	AKUH3B101A_04720	H3B101A_04720	CAI2580993.1	+	574851	577919	1022	TRUE	1	765	0	0	TRUE
H3B1-01J	GS2-BrS	AKUH3B101J_13010	H3B101J_13010	CAI2654941.1	-	1355359	1364274	2971	TRUE	2	798+804	6	0	FALSE	Double GH70-domain gene (GtfZ) with dextransucrase activity (H3B101J_13010_CD1) and α-1,3 branching activity (H3B101J_13010_CD2)
H3B1-01J	BrS*	AKUH3B101J_13000	H3B101J_13000	CAI2654860.1	-	1353777	1355186	469	TRUE	1	140	2	0	FALSE	Truncated BrS4
H3B1-01J	BrS*	AKUH3B101J_12990	H3B101J_12990	CAI2654663.1	-	1351782	1353680	632	FALSE	1	625	0	0	FALSE	Truncated BrS4
H3B1-01J	GS1	AKUH3B101J_12980	H3B101J_12980	CAI2654644.1	-	1347254	1351546	1430	TRUE	1	804	2	0	FALSE
H3B1-01X	GS1	AKUH3B101X_12840	H3B101X_12840	CAI2649850.1	-	1351121	1355464	1447	TRUE	1	806	2	1	FALSE
H3B1-01X	GS3	AKUH3B101X_12830	H3B101X_12830	CAI2649772.1	-	1347212	1351072	1286	TRUE	1	806	1	0	FALSE
H3B1-01X	NGB	AKUH3B101X_05080	H3B101X_05080	CAI2582423.1	+	600487	603585	1032	TRUE	1	764	0	0	FALSE
H3B1-02A	GS2	AKUH3B102A_13490	H3B102A_13490	CAI2654816.1	-	1388566	1394949	2127	TRUE	1	804	7	2	FALSE
H3B1-02A	BrS	AKUH3B102A_13480	H3B102A_13480	CAI2654670.1	-	1384988	1388392	1134	TRUE	1	799	1	0	FALSE	BrS4
H3B1-02A	GS1	AKUH3B102A_13470	H3B102A_13470	CAI2654626.1	-	1380460	1384752	1430	TRUE	1	804	2	0	FALSE
H3B1-02A	NGB	AKUH3B102A_04730	H3B102A_04730	CAI2579144.1	+	574842	577910	1022	TRUE	1	765	0	0	FALSE
H3B1-02X	GS1	AKUH3B102X_13350	H3B102X_13350	CAI2695187.1	-	1382908	1387251	1447	TRUE	1	806	2	0	FALSE
H3B1-02X	GS3	AKUH3B102X_13340	H3B102X_13340	CAI2695155.1	-	1378999	1382859	1286	TRUE	1	806	1	0	FALSE
H3B1-02X	NGB	AKUH3B102X_04940	H3B102X_04940	CAI2653560.1	+	591061	594159	1032	TRUE	1	764	0	0	FALSE
H3B1-03J	GS1	AKUH3B103J_12780	H3B103J_12780	CAI2691946.1	-	1348163	1352485	1440	TRUE	1	806	2	0	FALSE
H3B1-03J	NGB	AKUH3B103J_04760	H3B103J_04760	CAI2648999.1	+	580586	583654	1022	TRUE	1	765	0	0	FALSE
H3B1-03M	GS2	AKUH3B103M_13220	H3B103M_13220	CAI2652624.1	-	1364949	1370675	1908	TRUE	1	804	4	0	FALSE
H3B1-03M	BrS	AKUH3B103M_13210	H3B103M_13210	CAI2652307.1	-	1359713	1364428	1571	TRUE	1	799	4	0	FALSE	BrS1
H3B1-03M	GS1	AKUH3B103M_13200	H3B103M_13200	CAI2652225.1	-	1355175	1359500	1441	TRUE	1	806	2	0	FALSE
H3B1-03M	NGB	AKUH3B103M_04730	H3B103M_04730	CAI2580074.1	+	570392	573472	1026	TRUE	1	765	0	0	FALSE
H3B1-03X	GS1	AKUH3B103X_12830	H3B103X_12830	CAI2653797.1	-	1349663	1354006	1447	TRUE	1	806	2	1	FALSE
H3B1-03X	GS3	AKUH3B103X_12820	H3B103X_12820	CAI2653692.1	-	1345754	1349614	1286	TRUE	1	806	1	0	FALSE
H3B1-03X	NGB	AKUH3B103X_05060	H3B103X_05060	CAI2583115.1	+	599027	602125	1032	TRUE	1	764	0	0	FALSE
H3B1-04J	GS2-BrS	AKUH3B104J_13020	H3B104J_13020	CAI2650094.1	-	1355361	1364276	2971	TRUE	2	798+804	6	0	TRUE	Double GH70-domain gene (GtfZ) with dextransucrase activity (H3B104J_13020_CD1) and α-1,3 branching activity (H3B104J_13020_CD2)
H3B1-04J	BrS*	AKUH3B104J_13010	H3B104J_13010	CAI2649985.1	-	1353779	1355188	469	TRUE	1	140	2	0	TRUE	Truncated BrS4
H3B1-04J	BrS*	AKUH3B104J_13000	H3B104J_13000	CAI2649852.1	-	1351784	1353682	632	FALSE	1	625	0	0	TRUE	Truncated BrS4
H3B1-04J	GS1	AKUH3B104J_12990	H3B104J_12990	CAI2649694.1	-	1347256	1351548	1430	TRUE	1	804	2	0	TRUE
H3B1-04X	GS2	AKUH3B104X_13220	H3B104X_13220	CAI2655488.1	-	1364945	1370671	1908	TRUE	1	804	4	0	TRUE
H3B1-04X	BrS	AKUH3B104X_13210	H3B104X_13210	CAI2655241.1	-	1359709	1364424	1571	TRUE	1	799	4	0	TRUE	BrS1
H3B1-04X	GS1	AKUH3B104X_13200	H3B104X_13200	CAI2655169.1	-	1355171	1359496	1441	TRUE	1	806	2	0	TRUE
H3B1-04X	NGB	AKUH3B104X_04750	H3B104X_04750	CAI2580770.1	+	571823	574903	1026	TRUE	1	765	0	0	TRUE
H3B1-07A	GS2	AKUH3B107A_13250	H3B107A_13250	CAI2693485.1	-	1373543	1379926	2127	TRUE	1	804	7	2	FALSE
H3B1-07A	BrS	AKUH3B107A_13240	H3B107A_13240	CAI2693452.1	-	1369965	1373369	1134	TRUE	1	799	1	0	FALSE	BrS4
H3B1-07A	GS1	AKUH3B107A_13230	H3B107A_13230	CAI2693444.1	-	1365437	1369729	1430	TRUE	1	804	2	0	FALSE
H3B1-07A	NGB	AKUH3B107A_04720	H3B107A_04720	CAI2648968.1	+	574851	577919	1022	TRUE	1	765	0	0	FALSE
H3B1-09M	GS2	AKUH3B109M_12580	H3B109M_12580	CAI2649996.1	-	1328158	1334541	2127	TRUE	1	804	7	2	FALSE
H3B1-09M	BrS	AKUH3B109M_12570	H3B109M_12570	CAI2649873.1	-	1324580	1327984	1134	TRUE	1	799	1	0	FALSE	BrS4
H3B1-09M	GS1	AKUH3B109M_12560	H3B109M_12560	CAI2649755.1	-	1320052	1324344	1430	TRUE	1	804	2	0	FALSE
H3B1-09M	NGB	AKUH3B109M_04710	H3B109M_04710	CAI2581066.1	+	574851	577919	1022	TRUE	1	765	0	0	FALSE
H3B1-10M	GS1	AKUH3B110M_12750	H3B110M_12750	CAI2652213.1	-	1348161	1352483	1440	TRUE	1	806	2	0	FALSE
H3B1-10M	NGB	AKUH3B110M_04750	H3B110M_04750	CAI2580387.1	+	580588	583656	1022	TRUE	1	765	0	0	FALSE
H3B1-11A	GS2	AKUH3B111A_13190	H3B111A_13190	CAI2656665.1	-	1363510	1369236	1908	TRUE	1	804	4	0	FALSE
H3B1-11A	BrS	AKUH3B111A_13180	H3B111A_13180	CAI2656557.1	-	1358274	1362989	1571	TRUE	1	799	4	0	FALSE	BrS1
H3B1-11A	GS1	AKUH3B111A_13170	H3B111A_13170	CAI2656475.1	-	1353736	1358061	1441	TRUE	1	806	2	0	FALSE
H3B1-11A	NGB	AKUH3B111A_04730	H3B111A_04730	CAI2580870.1	+	570388	573468	1026	TRUE	1	765	0	0	FALSE
H3B1-11M	GS2	AKUH3B111M_12590	H3B111M_12590	CAI2691160.1	-	1327961	1334344	2127	TRUE	1	804	7	2	FALSE
H3B1-11M	BrS*	AKUH3B111M_12580	H3B111M_12580	CAI2691127.1	-	1326222	1327787	521	TRUE	1	190	2	0	FALSE	Truncated BrS4
H3B1-11M	BrS*	AKUH3B111M_12570	H3B111M_12570	CAI2691093.1	-	1324383	1326179	598	FALSE	1	535	0	0	FALSE	Truncated BrS4
H3B1-11M	GS1	AKUH3B111M_12560	H3B111M_12560	CAI2691061.1	-	1319855	1324147	1430	TRUE	1	804	2	0	FALSE
H3B1-11M	NGB	AKUH3B111M_04690	H3B111M_04690	CAI2648266.1	+	574658	577726	1022	TRUE	1	765	0	0	FALSE
H3B2-02M	GS1	AKUH3B202M_12860	H3B202M_12860	CAI2645353.1	-	1351099	1355442	1447	TRUE	1	806	2	1	FALSE
H3B2-02M	GS3	AKUH3B202M_12850	H3B202M_12850	CAI2645225.1	-	1347190	1351050	1286	TRUE	1	806	1	0	FALSE
H3B2-02M	NGB	AKUH3B202M_05080	H3B202M_05080	CAI2582850.1	+	600461	603559	1032	TRUE	1	764	0	0	FALSE
H3B2-02X	GS2	AKUH3B202X_12860	H3B202X_12860	CAI2693522.1	-	1361556	1368119	2187	TRUE	1	804	7	1	TRUE
H3B2-02X	GS1	AKUH3B202X_12850	H3B202X_12850	CAI2693490.1	-	1357008	1361285	1425	TRUE	1	804	2	0	TRUE
H3B2-02X	NGB	AKUH3B202X_04770	H3B202X_04770	CAI2651883.1	+	591428	594541	1037	TRUE	1	765	0	0	TRUE
H3B2-03J	GS2	AKUH3B203J_13390	H3B203J_13390	CAI2655283.1	-	1380523	1386906	2127	TRUE	1	804	7	2	TRUE
H3B2-03J	BrS	AKUH3B203J_13380	H3B203J_13380	CAI2655141.1	-	1376945	1380349	1134	TRUE	1	799	1	0	TRUE	BrS4
H3B2-03J	GS1	AKUH3B203J_13370	H3B203J_13370	CAI2655043.1	-	1372417	1376709	1430	TRUE	1	804	2	0	TRUE
H3B2-03J	NGB	AKUH3B203J_04720	H3B203J_04720	CAI2580165.1	+	573053	576121	1022	TRUE	1	765	0	0	TRUE
H3B2-03M	GS1	AKUH3B203M_12480	H3B203M_12480	CAI2647680.1	-	1329917	1334218	1433	TRUE	1	806	2	3	TRUE
H3B2-03M	NGB	AKUH3B203M_04710	H3B203M_04710	CAI2580324.1	+	583133	586231	1032	TRUE	1	764	0	0	TRUE
H3B2-04J	GS2	AKUH3B204J_13260	H3B204J_13260	CAI2656985.1	-	1373543	1379926	2127	TRUE	1	804	7	2	FALSE
H3B2-04J	BrS	AKUH3B204J_13250	H3B204J_13250	CAI2656855.1	-	1369965	1373369	1134	TRUE	1	799	1	0	FALSE	BrS4
H3B2-04J	GS1	AKUH3B204J_13240	H3B204J_13240	CAI2656714.1	-	1365437	1369729	1430	TRUE	1	804	2	0	FALSE
H3B2-04J	NGB	AKUH3B204J_04730	H3B204J_04730	CAI2580820.1	+	574851	577919	1022	TRUE	1	765	0	0	FALSE
H3B2-05J	GS2	AKUH3B205J_13250	H3B205J_13250	CAI2655939.1	-	1373542	1379925	2127	TRUE	1	804	7	2	FALSE
H3B2-05J	BrS	AKUH3B205J_13240	H3B205J_13240	CAI2655877.1	-	1369964	1373368	1134	TRUE	1	799	1	0	FALSE	BrS4
H3B2-05J	GS1	AKUH3B205J_13230	H3B205J_13230	CAI2655783.1	-	1365436	1369728	1430	TRUE	1	804	2	0	FALSE
H3B2-05J	NGB	AKUH3B205J_04710	H3B205J_04710	CAI2580537.1	+	574851	577919	1022	TRUE	1	765	0	0	FALSE
H3B2-06M	GS1	AKUH3B206M_12840	H3B206M_12840	CAI2652266.1	-	1349652	1353995	1447	TRUE	1	806	2	1	TRUE
H3B2-06M	GS3	AKUH3B206M_12830	H3B206M_12830	CAI2651970.1	-	1345743	1349603	1286	TRUE	1	806	1	0	TRUE
H3B2-06M	NGB	AKUH3B206M_05060	H3B206M_05060	CAI2582784.1	+	599020	602118	1032	TRUE	1	764	0	0	TRUE
H3B2-07X	GS1	AKUH3B207X_12780	H3B207X_12780	CAI2646433.1	-	1349456	1353778	1440	TRUE	1	806	2	0	FALSE
H3B2-07X	NGB	AKUH3B207X_04750	H3B207X_04750	CAI2580944.1	+	580587	583655	1022	TRUE	1	765	0	0	FALSE
H3B2-08X	GS2	AKUH3B208X_13280	H3B208X_13280	CAI2657470.1	-	1373569	1379952	2127	TRUE	1	804	7	2	FALSE
H3B2-08X	BrS	AKUH3B208X_13270	H3B208X_13270	CAI2657466.1	-	1369991	1373395	1134	TRUE	1	799	1	0	FALSE	BrS4
H3B2-08X	GS1	AKUH3B208X_13260	H3B208X_13260	CAI2657392.1	-	1365463	1369755	1430	TRUE	1	804	2	0	FALSE
H3B2-08X	NGB	AKUH3B208X_04740	H3B208X_04740	CAI2581139.1	+	574877	577945	1022	TRUE	1	765	0	0	FALSE
H3B2-09X	GS2*	AKUH3B209X_13370	H3B209X_13370	CAI2660457.1	-	1382641	1385310	889	TRUE	1	575	0	0	TRUE	Truncated GS2
H3B2-09X	GS2*	AKUH3B209X_13360	H3B209X_13360	CAI2660103.1	-	1379690	1382452	920	FALSE	1	147	4	0	TRUE	Truncated GS2
H3B2-09X	BrS	AKUH3B209X_13350	H3B209X_13350	CAI2659999.1	-	1374777	1379168	1463	TRUE	1	809	3	0	TRUE	Putative α-1,2 branching sucrase (BrS2)
H3B2-09X	GS1	AKUH3B209X_13340	H3B209X_13340	CAI2659906.1	-	1370220	1374518	1432	TRUE	1	806	3	0	TRUE
H3B2-09X	NGB	AKUH3B209X_04660	H3B209X_04660	CAI2580618.1	+	567665	570763	1032	TRUE	1	764	0	0	TRUE
H4B1-01A	GS1	AKUH4B101A_12830	H4B101A_12830	CAI2692401.1	-	1342201	1346544	1447	TRUE	1	806	2	0	FALSE
H4B1-01A	GS3	AKUH4B101A_12820	H4B101A_12820	CAI2692367.1	-	1338292	1342152	1286	TRUE	1	806	1	0	FALSE
H4B1-01A	NGB	AKUH4B101A_04950	H4B101A_04950	CAI2650925.1	+	580905	584003	1032	TRUE	1	764	0	0	FALSE
H4B1-02A	GS1	AKUH4B102A_13630	H4B102A_13630	CAI2655525.1	-	1395704	1400047	1447	TRUE	1	806	2	0	FALSE
H4B1-02A	GS3	AKUH4B102A_13620	H4B102A_13620	CAI2655379.1	-	1391795	1395655	1286	TRUE	1	806	1	0	FALSE
H4B1-02A	NGB	AKUH4B102A_04970	H4B102A_04970	CAI2581517.1	+	591054	594152	1032	TRUE	1	764	0	0	FALSE
H4B1-03J	GS1	AKUH4B103J_12830	H4B103J_12830	CAI2647848.1	-	1343657	1348000	1447	TRUE	1	806	2	0	FALSE
H4B1-03J	GS3	AKUH4B103J_12820	H4B103J_12820	CAI2647717.1	-	1339748	1343608	1286	TRUE	1	806	1	0	FALSE
H4B1-03J	NGB	AKUH4B103J_04940	H4B103J_04940	CAI2581093.1	+	580926	584024	1032	TRUE	1	764	0	0	FALSE
H4B1-04A	GS1	AKUH4B104A_13570	H4B104A_13570	CAI2659762.1	-	1392530	1396873	1447	TRUE	1	806	2	0	FALSE
H4B1-04A	GS3	AKUH4B104A_13560	H4B104A_13560	CAI2659558.1	-	1388621	1392481	1286	TRUE	1	806	1	0	FALSE
H4B1-04A	NGB	AKUH4B104A_04920	H4B104A_04920	CAI2581591.1	+	579485	582583	1032	TRUE	1	764	0	0	FALSE
H4B1-11J	GS1	AKUH4B111J_13570	H4B111J_13570	CAI2661520.1	-	1392530	1396873	1447	TRUE	1	806	2	0	TRUE
H4B1-11J	GS3	AKUH4B111J_13560	H4B111J_13560	CAI2661397.1	-	1388621	1392481	1286	TRUE	1	806	1	0	TRUE
H4B1-11J	NGB	AKUH4B111J_04920	H4B111J_04920	CAI2582420.1	+	579485	582583	1032	TRUE	1	764	0	0	TRUE
H4B1-14J	GS1	AKUH4B114J_12830	H4B114J_12830	CAI2650279.1	-	1348233	1352576	1447	TRUE	1	806	2	1	FALSE
H4B1-14J	GS3	AKUH4B114J_12820	H4B114J_12820	CAI2650148.1	-	1344324	1348184	1286	TRUE	1	806	1	0	FALSE
H4B1-14J	NGB	AKUH4B114J_05070	H4B114J_05070	CAI2582397.1	+	599023	602121	1032	TRUE	1	764	0	0	FALSE
H4B1-16J	GS1	AKUH4B116J_12790	H4B116J_12790	CAI2652793.1	-	1340852	1345195	1447	TRUE	1	806	2	0	FALSE
H4B1-16J	GS3	AKUH4B116J_12780	H4B116J_12780	CAI2652541.1	-	1336943	1340803	1286	TRUE	1	806	1	0	FALSE
H4B1-16J	NGB	AKUH4B116J_04920	H4B116J_04920	CAI2582834.1	+	579556	582654	1032	TRUE	1	764	0	0	FALSE
H4B2-02J	GS2-BrS	AKUH4B202J_12890	H4B202J_12890	CAI2653631.1	-	1342480	1351116	2878	TRUE	2	811+804	6	0	TRUE	Double GH70-domain gene with dextransucrase (H4B202J_12890_CD1) activity and α-1,2 branching activity (H4B202J_12890_CD2)
H4B2-02J	GS1	AKUH4B202J_12880	H4B202J_12880	CAI2653629.1	-	1337932	1342209	1425	TRUE	1	804	2	0	TRUE
H4B2-02J	NGB	AKUH4B202J_04590	H4B202J_04590	CAI2579556.1	+	559666	562731	1021	TRUE	1	765	0	0	TRUE
H4B2-03M	GS1	AKUH4B203M_12890	H4B203M_12890	CAI2650291.1	-	1349651	1353994	1447	TRUE	1	806	2	0	FALSE
H4B2-03M	GS3	AKUH4B203M_12880	H4B203M_12880	CAI2650154.1	-	1345742	1349602	1286	TRUE	1	806	1	0	FALSE
H4B2-03M	NGB	AKUH4B203M_04920	H4B203M_04920	CAI2582119.1	+	579493	582591	1032	TRUE	1	764	0	0	FALSE
H4B2-04J	GS2-BrS	AKUH4B204J_13350	H4B204J_13350	CAI2653976.1	-	1379560	1388157	2865	TRUE	2	798+804	6	0	TRUE	Double GH70-domain gene (GtfZ) with dextransucrase activity (H4B204J_13350_CD1) and α-1,3 branching activity (H4B204J_13350_CD2)
H4B2-04J	BrS	AKUH4B204J_13340	H4B204J_13340	CAI2653929.1	-	1375983	1379387	1134	TRUE	1	799	1	0	TRUE	BrS4
H4B2-04J	GS1	AKUH4B204J_13330	H4B204J_13330	CAI2653845.1	-	1371485	1375747	1420	TRUE	1	804	2	0	TRUE
H4B2-04J	NGB	AKUH4B204J_04710	H4B204J_04710	CAI2579577.1	+	576550	579618	1022	TRUE	1	765	0	0	TRUE
H4B2-05J	GS1	AKUH4B205J_12990	H4B205J_12990	CAI2650170.1	-	1365247	1369569	1440	TRUE	1	806	2	0	TRUE
H4B2-05J	NGB	AKUH4B205J_04990	H4B205J_04990	CAI2583013.1	+	597677	600745	1022	TRUE	1	765	0	0	TRUE
H4B2-10M	GS1	AKUH4B210M_13570	H4B210M_13570	CAI2659409.1	-	1396974	1401317	1447	TRUE	1	806	2	1	FALSE
H4B2-10M	GS3	AKUH4B210M_13560	H4B210M_13560	CAI2659337.1	-	1393065	1396925	1286	TRUE	1	806	1	0	FALSE
H4B2-10M	NGB	AKUH4B210M_05070	H4B210M_05070	CAI2583622.1	+	599015	602113	1032	TRUE	1	764	0	0	FALSE
H4B2-11M	GS1	AKUH4B211M_13000	H4B211M_13000	CAI2655747.1	-	1363841	1368163	1440	TRUE	1	806	2	0	TRUE
H4B2-11M	NGB	AKUH4B211M_04810	H4B211M_04810	CAI2581966.1	+	583569	586637	1022	TRUE	1	765	0	0	TRUE
H4B3-03J	GS1	AKUH4B303J_13020	H4B303J_13020	CAI2651144.1	-	1354428	1358771	1447	TRUE	1	806	2	0	FALSE
H4B3-03J	GS3	AKUH4B303J_13010	H4B303J_13010	CAI2651019.1	-	1350519	1354379	1286	TRUE	1	806	1	0	FALSE
H4B3-03J	NGB	AKUH4B303J_05100	H4B303J_05100	CAI2582959.1	+	593151	596249	1032	TRUE	1	764	0	0	FALSE
H4B4-02J	GS1	AKUH4B402J_12600	H4B402J_12600	CAI2651128.1	-	1330493	1334794	1433	TRUE	1	806	2	3	TRUE
H4B4-03J	GS1	AKUH4B403J_12790	H4B403J_12790	CAI2648111.1	-	1340787	1345130	1447	TRUE	1	806	2	0	FALSE
H4B4-03J	GS3	AKUH4B403J_12780	H4B403J_12780	CAI2647958.1	-	1336878	1340738	1286	TRUE	1	806	1	0	FALSE
H4B4-03J	NGB	AKUH4B403J_04940	H4B403J_04940	CAI2581079.1	+	579712	582810	1032	TRUE	1	764	0	0	FALSE
H4B4-04J	GS1	AKUH4B404J_12790	H4B404J_12790	CAI2652783.1	-	1340790	1345133	1447	TRUE	1	806	2	0	FALSE
H4B4-04J	GS3	AKUH4B404J_12780	H4B404J_12780	CAI2652718.1	-	1336881	1340741	1286	TRUE	1	806	1	0	FALSE
H4B4-04J	NGB	AKUH4B404J_04920	H4B404J_04920	CAI2582364.1	+	579493	582591	1032	TRUE	1	764	0	0	FALSE
H4B4-05J	GS1	AKUH4B405J_13360	H4B405J_13360	CAI2653421.1	-	1382906	1387249	1447	TRUE	1	806	2	0	TRUE
H4B4-05J	GS3	AKUH4B405J_13350	H4B405J_13350	CAI2653342.1	-	1378997	1382857	1286	TRUE	1	806	1	0	TRUE
H4B4-05J	NGB	AKUH4B405J_04950	H4B405J_04950	CAI2581185.1	+	591061	594159	1032	TRUE	1	764	0	0	TRUE
H4B4-06M	GS1	AKUH4B406M_13460	H4B406M_13460	CAI2658683.1	-	1346441	1350784	1447	TRUE	1	806	2	0	TRUE
H4B4-06M	GS3	AKUH4B406M_13450	H4B406M_13450	CAI2658631.1	-	1342532	1346392	1286	TRUE	1	806	1	0	TRUE
H4B4-06M	NGB	AKUH4B406M_05270	H4B406M_05270	CAI2585310.1	+	585098	588196	1032	TRUE	1	764	0	0	TRUE
H4B4-10M	GS1	AKUH4B410M_13350	H4B410M_13350	CAI2656722.1	-	1382907	1387250	1447	TRUE	1	806	2	0	FALSE
H4B4-10M	GS3	AKUH4B410M_13340	H4B410M_13340	CAI2656585.1	-	1378998	1382858	1286	TRUE	1	806	1	0	FALSE
H4B4-10M	NGB	AKUH4B410M_04950	H4B410M_04950	CAI2582513.1	+	591061	594159	1032	TRUE	1	764	0	0	FALSE
H4B4-11M	GS1	AKUH4B411M_12840	H4B411M_12840	CAI2691147.1	-	1343656	1347999	1447	TRUE	1	806	2	0	FALSE
H4B4-11M	GS3	AKUH4B411M_12830	H4B411M_12830	CAI2691113.1	-	1339747	1343607	1286	TRUE	1	806	1	0	FALSE
H4B4-11M	NGB	AKUH4B411M_04940	H4B411M_04940	CAI2646839.1	+	580926	584024	1032	TRUE	1	764	0	0	FALSE
H4B4-12M	GS1	AKUH4B412M_13240	H4B412M_13240	CAI2693426.1	-	1384383	1388633	1416	TRUE	1	806	2	3	TRUE
H4B5-01J	GS1	AKUH4B501J_12890	H4B501J_12890	CAI2692251.1	-	1360586	1364908	1440	TRUE	1	806	2	0	TRUE
H4B5-02X	GS2	AKUH4B502X_13280	H4B502X_13280	CAI2694915.1	-	1373541	1379924	2127	TRUE	1	804	7	2	FALSE
H4B5-02X	BrS	AKUH4B502X_13270	H4B502X_13270	CAI2694884.1	-	1369963	1373367	1134	TRUE	1	799	1	0	FALSE	BrS4
H4B5-02X	GS1	AKUH4B502X_13260	H4B502X_13260	CAI2694881.1	-	1365435	1369727	1430	TRUE	1	804	2	0	FALSE
H4B5-02X	NGB	AKUH4B502X_04740	H4B502X_04740	CAI2652345.1	+	574847	577915	1022	TRUE	1	765	0	0	FALSE
H4B5-03X	GS1	AKUH4B503X_12670	H4B503X_12670	CAI2700443.1	-	1332742	1337025	1427	TRUE	1	806	2	3	TRUE
H4B5-03X	NGB	AKUH4B503X_04680	H4B503X_04680	CAI2681798.1	+	571490	574558	1022	TRUE	1	765	0	0	TRUE
H4B5-04J	GS2	AKUH4B504J_13480	H4B504J_13480	CAI2694218.1	-	1399322	1405873	2183	TRUE	1	804	7	3	TRUE
H4B5-04J	BrS	AKUH4B504J_13470	H4B504J_13470	CAI2694184.1	-	1394058	1398800	1580	TRUE	1	808	4	0	TRUE	Putative α-1,2 branching sucrase (BrS2)
H4B5-04J	GS1	AKUH4B504J_13460	H4B504J_13460	CAI2694152.1	-	1389520	1393845	1441	TRUE	1	806	2	0	TRUE
H4B5-04J	NGB	AKUH4B504J_05510	H4B504J_05510	CAI2656883.1	+	630662	633727	1021	TRUE	1	765	0	0	TRUE
H4B5-05J	GS2	AKUH4B505J_12900	H4B505J_12900	CAI2694504.1	-	1353518	1359139	1873	TRUE	1	804	4	0	TRUE
H4B5-05J	BrS	AKUH4B505J_12890	H4B505J_12890	CAI2694471.1	-	1348605	1352996	1463	TRUE	1	809	3	0	TRUE	Putative α-1,2 branching sucrase (BrS2)
H4B5-05J	GS1	AKUH4B505J_12880	H4B505J_12880	CAI2694454.1	-	1344048	1348346	1432	TRUE	1	806	3	0	TRUE
H4B5-05J	NGB	AKUH4B505J_04980	H4B505J_04980	CAI2657568.1	+	593913	596984	1023	TRUE	1	765	0	0	TRUE
H4B5-07J	GS1	AKUH4B507J_12770	H4B507J_12770	CAI2692315.1	-	1347546	1351868	1440	TRUE	1	806	2	0	FALSE
H4B5-07J	NGB	AKUH4B507J_04760	H4B507J_04760	CAI2649984.1	+	580075	583143	1022	TRUE	1	765	0	0	FALSE
H4B5-07X	GS2	AKUH4B507X_13730	H4B507X_13730	CAI2694977.1	-	1406215	1412598	2127	TRUE	1	804	7	2	FALSE
H4B5-07X	BrS	AKUH4B507X_13720	H4B507X_13720	CAI2694960.1	-	1402637	1406041	1134	TRUE	1	799	1	0	FALSE	BrS4
H4B5-07X	GS1	AKUH4B507X_13710	H4B507X_13710	CAI2694926.1	-	1398109	1402401	1430	TRUE	1	804	2	0	FALSE
H4B5-07X	NGB	AKUH4B507X_04770	H4B507X_04770	CAI2649199.1	+	577589	580657	1022	TRUE	1	765	0	0	FALSE
H4B5-08X	GS2	AKUH4B508X_13250	H4B508X_13250	CAI2694450.1	-	1373544	1379927	2127	TRUE	1	804	7	2	FALSE
H4B5-08X	BrS	AKUH4B508X_13240	H4B508X_13240	CAI2694418.1	-	1369966	1373370	1134	TRUE	1	799	1	0	FALSE	BrS4
H4B5-08X	GS1	AKUH4B508X_13230	H4B508X_13230	CAI2694386.1	-	1365438	1369730	1430	TRUE	1	804	2	0	FALSE
H4B5-08X	NGB	AKUH4B508X_04720	H4B508X_04720	CAI2650316.1	+	574851	577919	1022	TRUE	1	765	0	0	FALSE
IBH001	GS2-BrS	LDX55_06335	IBH001_06335	UZX33033.1	-	1336181	1345135	2984	TRUE	2	810+804	5	0	TRUE	Double GH70-domain gene with dextransucrase activity (IBH001_06335_CD1) and α-1,2 branching activity (IBH001_06335_CD2)
IBH001	BrS	LDX55_06330	IBH001_06330	UZX33032.1	-	1332604	1336008	1134	TRUE	1	800	1	0	TRUE	BrS4
IBH001	GS1	LDX55_06325	IBH001_06325	UZX33031.1	-	1328075	1332367	1430	TRUE	1	804	3	0	TRUE
MP2	GS2	APS55_RS03845	MP2_03845	WP_051961128.1	+	861242	867715	2157	TRUE	1	804	7	1	TRUE
MP2	GS1	APS55_RS03850	MP2_03850	WP_051961126.1	+	867986	872263	1425	TRUE	1	804	2	0	TRUE
*Truncated genes (either because of inner stop codons or sequencing errors).

## Sheet: Table_S4
Table S4. List of GH32 genes in the 106 A. kunkeei genomes (strain, gene type, ID, position and length) and the domains that are contained in these genes.
Strain	Gene_name	Locus_tag	Locus_id	Protein_id	Strand	Start	End	Length (aa)	Signal_peptide	GH_domains	GH_domain_length	GB_repeats (PF19127)	Representative	Note
A0901	S3	AKUA0901_13360	A0901_13360	CAI2655986.1	-	1384417	1387245	942	TRUE	1	453	0	TRUE
A0901	S2a	AKUA0901_13270	A0901_13270	CAI2654907.1	-	1374704	1378753	1349	TRUE	1	446	1	TRUE
A1001	S3	AKUA1001_12360	A1001_12360	CAI2646398.1	-	1291885	1294722	945	TRUE	1	454	0	TRUE
A1001	S2a	AKUA1001_12300	A1001_12300	CAI2645830.1	-	1279913	1283920	1335	TRUE	1	446	2	TRUE
A1002	S3	AKUA1002_13360	A1002_13360	CAI2661458.1	-	1384417	1387245	942	TRUE	1	453	0	FALSE
A1002	S2a	AKUA1002_13270	A1002_13270	CAI2660444.1	-	1374704	1378753	1349	TRUE	1	446	1	FALSE
A1201	S3	AKUA1201_13350	A1201_13350	CAI2658296.1	-	1384418	1387246	942	TRUE	1	453	0	FALSE
A1201	S2a	AKUA1201_13260	A1201_13260	CAI2657502.1	-	1374705	1378754	1349	TRUE	1	446	1	FALSE
A1404	S3	AKUA1404_13450	A1404_13450	CAI2694438.1	-	1375436	1377823	795	TRUE	1	449	0	TRUE	Similar to beta-fructosidase
A1802	S3	AKUA1802_13370	A1802_13370	CAI2654485.1	-	1384411	1387239	942	TRUE	1	453	0	FALSE
A1802	S2a	AKUA1802_13280	A1802_13280	CAI2653396.1	-	1374698	1378747	1349	TRUE	1	446	1	FALSE
A1803	S3	AKUA1803_13360	A1803_13360	CAI2693513.1	-	1384418	1387246	942	TRUE	1	453	0	FALSE
A1803	S2a	AKUA1803_13270	A1803_13270	CAI2693220.1	-	1374705	1378754	1349	TRUE	1	446	1	FALSE
A1805	S2a	AKUA1805_12810	A1805_12810	CAI2652829.1	-	1352038	1356099	1353	TRUE	1	446	1	TRUE
A1805	S2b	AKUA1805_12800	A1805_12800	CAI2652556.1	-	1348118	1351957	1279	TRUE	1	447	3	TRUE
A2001	S3	AKUA2001_13480	A2001_13480	CAI2695398.1	-	1394997	1397825	942	TRUE	1	453	0	FALSE
A2001	S2a	AKUA2001_13390	A2001_13390	CAI2695105.1	-	1385284	1389333	1349	TRUE	1	446	1	FALSE
A2002	S3	AKUA2002_12350	A2002_12350	CAI2803170.1	-	1293336	1296173	945	TRUE	1	454	0	FALSE
A2002	S2a	AKUA2002_12290	A2002_12290	CAI2803158.1	-	1281364	1285371	1335	TRUE	1	446	2	FALSE
A2003	S3	AKUA2003_12330	A2003_12330	CAI2648151.1	-	1291901	1294738	945	TRUE	1	454	0	FALSE
A2003	S2a	AKUA2003_12270	A2003_12270	CAI2647468.1	-	1279929	1283936	1335	TRUE	1	446	2	FALSE
A2101	S2a	AKUA2101_12820	A2101_12820	CAI2649216.1	-	1352028	1356089	1353	TRUE	1	446	1	FALSE
A2101	S2b	AKUA2101_12810	A2101_12810	CAI2649126.1	-	1348108	1351947	1279	TRUE	1	447	3	FALSE
A2102	S3	AKUA2102_12710	A2102_12710	CAI2692128.1	-	1340632	1343460	942	TRUE	1	453	0	FALSE
A2102	S2a	AKUA2102_12620	A2102_12620	CAI2691842.1	-	1330919	1334968	1349	TRUE	1	446	1	FALSE
DSMZ	S1	K2W83_RS06175	DSMZ_06175	WP_054450641.1	-	1318384	1322631	1415	TRUE	1	462	4	TRUE
G0101	S1	AKUG0101_12790	G0101_12790	CAI2647523.1	-	1338224	1343509	1761	TRUE	1	462	8	TRUE
G0102	S1	AKUG0102_12700	G0102_12700	CAI2691973.1	-	1338280	1343565	1761	TRUE	1	462	8	FALSE
G0103	S1	AKUG0103_12700	G0103_12700	CAI2650044.1	-	1338282	1343567	1761	TRUE	1	462	8	FALSE
G0401	S1	AKUG0401_12710	G0401_12710	CAI2648725.1	-	1338285	1343570	1761	TRUE	1	462	8	FALSE
G0402	S1	AKUG0402_12750	G0402_12750	CAI2654383.1	-	1338191	1343476	1761	TRUE	1	462	8	FALSE
G0404	S1	AKUG0404_12730	G0404_12730	CAI2650007.1	-	1338284	1343569	1761	TRUE	1	462	8	FALSE
G0405	S1	AKUG0405_12710	G0405_12710	CAI2648341.1	-	1338202	1343487	1761	TRUE	1	462	8	FALSE
G0407	S1	AKUG0407_12700	G0407_12700	CAI2692876.1	-	1338283	1343568	1761	TRUE	1	462	8	FALSE
G0408	S1	AKUG0408_12730	G0408_12730	CAI2693077.1	-	1338285	1343570	1761	TRUE	1	462	8	FALSE
G0410	S1	AKUG0410_13090	G0410_13090	CAI2693065.1	-	1338081	1343366	1761	TRUE	1	462	8	FALSE
G0412	S1	AKUG0412_13090	G0412_13090	CAI2655005.1	-	1338081	1343366	1761	TRUE	1	462	8	FALSE
G0414	S1	AKUG0414_12730	G0414_12730	CAI2652014.1	-	1339574	1344859	1761	TRUE	1	462	8	FALSE
G0415	S1	AKUG0415_12730	G0415_12730	CAI2650254.1	-	1338267	1343552	1761	TRUE	1	462	8	FALSE
G0417	S1*	AKUG0417_12920	G0417_12920	CAI2654967.1	-	1339925	1343554	1209	TRUE	1	462	4	FALSE
G0417	S1*	AKUG0417_12910	G0417_12910	CAI2654888.1	-	1338628	1339776	382	FALSE	0	0	3	FALSE
G0417	S1*	AKUG0417_12900	G0417_12900	CAI2654811.1	-	1338304	1338546	80	FALSE	0	0	1	FALSE
G0601	S1	AKUG0601_12740	G0601_12740	CAI2651241.1	-	1338272	1343557	1761	TRUE	1	462	8	FALSE
G0602	S1	AKUG0602_12690	G0602_12690	CAI2692027.1	-	1338277	1343562	1761	TRUE	1	462	8	FALSE
G0702	S1	AKUG0702_12710	G0702_12710	CAI2653363.1	-	1338280	1343565	1761	TRUE	1	462	8	FALSE
G0801	S1	AKUG0801_12730	G0801_12730	CAI2648065.1	-	1338264	1343549	1761	TRUE	1	462	8	FALSE
G0802	S1	AKUG0802_12680	G0802_12680	CAI2647284.1	-	1338283	1343568	1761	TRUE	1	462	8	FALSE
G0803	S1	AKUG0803_12700	G0803_12700	CAI2651089.1	-	1338281	1343566	1761	TRUE	1	462	8	FALSE
G0804	S1	AKUG0804_12710	G0804_12710	CAI2644356.1	-	1338279	1343564	1761	TRUE	1	462	8	FALSE
H1B1-04J	S2a	AKUH1B104J_13000	H1B104J_13000	CAI2654699.1	-	1345719	1349780	1353	TRUE	1	446	1	TRUE
H1B1-04J	S2b	AKUH1B104J_12990	H1B104J_12990	CAI2654628.1	-	1341798	1345637	1279	TRUE	1	447	2	TRUE
H3B1-03J	S1	AKUH3B103J_12770	H3B103J_12770	CAI2691915.1	-	1343064	1348091	1675	TRUE	1	462	7	FALSE
H3B1-10M	S1	AKUH3B110M_12740	H3B110M_12740	CAI2652158.1	-	1343062	1348089	1675	TRUE	1	462	7	FALSE
H3B2-03M	S3	AKUH3B203M_12520	H3B203M_12520	CAI2648186.1	-	1338141	1340972	943	TRUE	1	454	0	TRUE
H3B2-03M	S2a	AKUH3B203M_12470	H3B203M_12470	CAI2647616.1	-	1325749	1329762	1337	TRUE	1	446	1	TRUE
H3B2-04M	S3	AKUH3B204M_12710	H3B204M_12710	CAI2653446.1	-	1338359	1341187	942	TRUE	1	453	0	FALSE
H3B2-04M	S2a	AKUH3B204M_12620	H3B204M_12620	CAI2652611.1	-	1328646	1332695	1349	TRUE	1	446	1	FALSE
H3B2-07X	S1	AKUH3B207X_12770	H3B207X_12770	CAI2646308.1	-	1344357	1349384	1675	TRUE	1	462	7	FALSE
H4B2-05J	S1	AKUH4B205J_12980	H4B205J_12980	CAI2650106.1	-	1360148	1365175	1675	TRUE	1	462	7	TRUE
H4B2-06J	S3	AKUH4B206J_13490	H4B206J_13490	CAI2660271.1	-	1389814	1392642	942	TRUE	1	453	0	TRUE
H4B2-06J	S2a	AKUH4B206J_13400	H4B206J_13400	CAI2658867.1	-	1380101	1384150	1349	TRUE	1	446	1	TRUE
H4B2-11M	S1	AKUH4B211M_12990	H4B211M_12990	CAI2655471.1	-	1358871	1363769	1632	TRUE	1	462	7	TRUE
H4B4-02J	S3	AKUH4B402J_12660	H4B402J_12660	CAI2651741.1	-	1340152	1342983	943	TRUE	1	454	0	TRUE
H4B4-02J	S2a	AKUH4B402J_12590	H4B402J_12590	CAI2651051.1	-	1326325	1330338	1337	TRUE	1	446	1	TRUE
H4B4-12M	S3	AKUH4B412M_13310	H4B412M_13310	CAI2693656.1	-	1394404	1397235	943	TRUE	1	454	0	TRUE
H4B4-12M	S2a	AKUH4B412M_13230	H4B412M_13230	CAI2693395.1	-	1380089	1384150	1353	TRUE	1	446	1	TRUE
H4B4-12M	S2b	AKUH4B412M_13220	H4B412M_13220	CAI2693360.1	-	1376168	1380007	1279	TRUE	1	447	2	TRUE
H4B5-01J	S1	AKUH4B501J_12880	H4B501J_12880	CAI2692219.1	-	1355229	1360514	1761	TRUE	1	462	8	TRUE
H4B5-03X	S3	AKUH4B503X_12760	H4B503X_12760	CAI2700452.1	-	1343818	1346661	947	TRUE	1	454	0	TRUE
H4B5-03X	S2a	AKUH4B503X_12660	H4B503X_12660	CAI2700442.1	-	1328501	1332526	1341	TRUE	1	446	1	TRUE
H4B5-07J	S1	AKUH4B507J_12760	H4B507J_12760	CAI2692282.1	-	1342576	1347474	1632	TRUE	1	462	7	FALSE
*Sequencing errors causing inner stop codons.

## Sheet: Table_S5
Table S5. PCR primer sequence information, including target strain and gene, locus tags, locus ID and primer sequence, length and Tm.
Strain	Gene	Locus tags	Locus Ids	Primer pair (5'->3')	Length	Tm (°C)		F:	Forward
A1401	GS2 & BrS*	AKUA1401_12760-70	A1401_12760-70	F: AGTTAGCGACACACAATGGAG	523	64		R:	Reverse
				R: GGATCATTGGCGGTAATAGTTCC
H3B1-11M	BrS	AKUH3B111M_12570-80	H3B111M_12570-80	F: CTGGACAAGGGGATGCTCAA	533	62
				R: AGTAGTTCCTGAATGATCTGCAA
Fhon2	GS2	AKUFHON2_13560-70	FHON2_13560-70	F: AGAGCTCATGATAATGGTGTTCA	528	64
				R: TGCAGCACCCATATGTACTACA
H3B2-09X	GS2	AKUH3B209X_13360-70	H3B209X_13360-70	F: GTTCCTTTGGGGGCTTCTGA	557	65
				R: AGCCTGATAATCTGTTCCGGA
G0102	GS1	AKUG0102_12710-20	G0102_12710-20	F: CTTTGGAACTGATGGTGCGT	578	63
				R: ACACCATTTTGCTGAGAGGGA
*BrS placed after a segment of a GS2.

## Sheet: Table_S6A
Table S6. Sequence motifs in each GH70 domain. A) Gene ID and type and motif number, sequence and position.
GeneID	Type	Motif_no	Sequence	Start	End	Protein_length	Notes
A0901_05380	NGB	1	TDYVMNQ	911	918	1032
A0901_05380	NGB	2	GREDATGSMD	439	449	1032
A0901_05380	NGB	3	HLNLLEDGAPES	474	486	1032
A0901_05380	NGB	4	FLNVHDGVQTFI	547	559	1032
A0901_05380	NGB	5	ELLLANDIDNSNP	396	409	1032
A0901_05380	NGB	6	LGITDFEFPGHY	843	855	1032
A0901_05380	NGB	7	VVPRVYYGD	614	623	1032
A1001_12310	GS1	1	ADFVPDQ	898	905	1415
A1001_12310	GS1	2	VRVDAVDNMD	416	426	1415
A1001_12310	GS1	3	HLAILEDWSEND	452	464	1415
A1001_12310	GS1	4	IIRAHDAGVQTVI	525	538	1415
A1001_12310	GS1	5	EFLLANDVDNSNP	373	386	1415
A1001_12310	GS1	6	LGFTNIELPPQY	832	844	1415
A1001_12310	GS1	7	TTPRVYYGD	595	604	1415
A1003_04750	NGB	1	TDYVMNQ	901	908	1022
A1003_04750	NGB	2	GREDATGSMD	429	439	1022
A1003_04750	NGB	3	HLNLLEDGAPES	464	476	1022
A1003_04750	NGB	4	FLNVHDGVQTFI	537	549	1022
A1003_04750	NGB	5	ELLLANDIDNSNP	386	399	1022
A1003_04750	NGB	6	LGITDFEFPGHY	833	845	1022
A1003_04750	NGB	7	VVPRVYYGD	604	613	1022
A1003_12540	GS4	1	ADYVPDQ	907	914	1419
A1003_12540	GS4	2	VRLDALDNVD	426	436	1419
A1003_12540	GS4	3	HLSILEDWSKND	462	474	1419
A1003_12540	GS4	4	FIRAHDYGVQDII	535	548	1419
A1003_12540	GS4	5	EFLLASDVDNSNP	383	396	1419
A1003_12540	GS4	6	LGITTMELPPQY	841	853	1419
A1003_12540	GS4	7	TVPRIYYGD	605	614	1419
A1202_05530	NGB	1	TDYVMNQ	902	909	1023
A1202_05530	NGB	2	GREDATGSMD	430	440	1023
A1202_05530	NGB	3	HLNLLEDGAPES	465	477	1023
A1202_05530	NGB	4	FLNVHDGVQTFI	538	550	1023
A1202_05530	NGB	5	ELLLANDIDNSNP	387	400	1023
A1202_05530	NGB	6	LGITDFEFPGHY	834	846	1023
A1202_05530	NGB	7	VVPRVYYGD	605	614	1023
A1202_13520	GS1	1	MDFVPDQ	923	930	1441
A1202_13520	GS1	2	VRVDAVDNMN	441	451	1441
A1202_13520	GS1	3	HLAILEDWSAND	477	489	1441
A1202_13520	GS1	4	IVRAHDAGVQTVI	550	563	1441
A1202_13520	GS1	5	EFLLANDVDNSNP	398	411	1441
A1202_13520	GS1	6	LGFTNIELPPQY	857	869	1441
A1202_13520	GS1	7	TTPRVYYGD	620	629	1441
A1401_04720	NGB	1	TDYVMNQ	902	909	1023
A1401_04720	NGB	2	GREDATGSMD	430	440	1023
A1401_04720	NGB	3	HLNLLEDGAPES	465	477	1023
A1401_04720	NGB	4	FLNVHDGVQTFI	538	550	1023
A1401_04720	NGB	5	ELLLANDIDNSNP	387	400	1023
A1401_04720	NGB	6	LGITDFEFPGHY	834	846	1023
A1401_04720	NGB	7	VVPRVYYGD	605	614	1023
A1401_12750	GS1	1	MDFVPDQ	923	930	1441
A1401_12750	GS1	2	VRVDAVDNMN	441	451	1441
A1401_12750	GS1	3	HLAILEDWSAND	477	489	1441
A1401_12750	GS1	4	IVRAHDAGVQTVI	550	563	1441
A1401_12750	GS1	5	EFLLANDVDNSNP	398	411	1441
A1401_12750	GS1	6	LGFTNIELPPQY	857	869	1441
A1401_12750	GS1	7	TTPRVYYGD	620	629	1441
A1401_12760	BrS	1	ADVVYNQ	633	640	1198	Putative α-1,3 BrS
A1401_12760	BrS	2	IRIDAYAFIN	152	162	1198	Putative α-1,3 BrS
A1401_12760	BrS	3	HLSIVEAGVDAG	188	200	1198	Putative α-1,3 BrS
A1401_12760	BrS	4	IVHAHDKDIQDKV	260	273	1198	Putative α-1,3 BrS
A1401_12760	BrS	5	DFLLANDVDNSNP	109	122	1198	Putative α-1,3 BrS
A1401_12760	BrS	6	WGITSFELPPQY	567	579	1198	Putative α-1,3 BrS
A1401_12760	BrS	7	TVPRIYYGD	329	338	1198	Putative α-1,3 BrS
A1805_04920	NGB	1	TDYVMNQ	900	907	1021
A1805_04920	NGB	2	GREDATGSMD	428	438	1021
A1805_04920	NGB	3	HLNLLEDGAPES	463	475	1021
A1805_04920	NGB	4	FLNVHDGVQTFI	536	548	1021
A1805_04920	NGB	5	ELLLANDIDNSNP	385	398	1021
A1805_04920	NGB	6	LGITDFEFPGHY	832	844	1021
A1805_04920	NGB	7	VVPRVYYGD	603	612	1021
A1805_12820	GS1	1	MDFVPDQ	918	925	1427
A1805_12820	GS1	2	IRVDAVDNMD	436	446	1427
A1805_12820	GS1	3	HLSILEDWSAND	472	484	1427
A1805_12820	GS1	4	IVRAHDAGVQTVI	545	558	1427
A1805_12820	GS1	5	EFLLANDVDNSNP	393	406	1427
A1805_12820	GS1	6	LGFTNIELPPQY	852	864	1427
A1805_12820	GS1	7	TTPRVYYGD	615	624	1427
DSMZ_02365	NGB	1	TDYVMNQ	903	910	1024
DSMZ_02365	NGB	2	GREDATGSMD	431	441	1024
DSMZ_02365	NGB	3	HLNLLEDGAPES	466	478	1024
DSMZ_02365	NGB	4	FLNVHDGVQTFI	539	551	1024
DSMZ_02365	NGB	5	ELLLANDIDNSNP	388	401	1024
DSMZ_02365	NGB	6	LGITDFEFPGHY	835	847	1024
DSMZ_02365	NGB	7	VVPRVYYGD	606	615	1024
DSMZ_06180	GS1	1	MDFVPDQ	915	922	1433
DSMZ_06180	GS1	2	VRVDAVDNMN	433	443	1433
DSMZ_06180	GS1	3	HLAILEDWSAND	469	481	1433
DSMZ_06180	GS1	4	IVRAHDAGVQTVI	542	555	1433
DSMZ_06180	GS1	5	EFLLANDVDNSNP	390	403	1433
DSMZ_06180	GS1	6	LGFTNIELPPQY	849	861	1433
DSMZ_06180	GS1	7	TTPRVYYGD	612	621	1433
DSMZ_06185	GS2-BrS	1	ADIVPDQ	941	948	2926	GtfZ, GS
DSMZ_06185	GS2-BrS	1	ADVVYNQ	2267	2274	2926	GtfZ, α-1,3 BrS
DSMZ_06185	GS2-BrS	2	VRVDAVDNMD	459	469	2926	GtfZ, GS
DSMZ_06185	GS2-BrS	2	IRIDAYAFIN	1786	1796	2926	GtfZ, α-1,3 BrS
DSMZ_06185	GS2-BrS	3	HLSILEDWSGND	495	507	2926	GtfZ, GS
DSMZ_06185	GS2-BrS	3	HLSIVEAGVDAG	1822	1834	2926	GtfZ, α-1,3 BrS
DSMZ_06185	GS2-BrS	4	IVRAHDAGVQDII	568	581	2926	GtfZ, GS
DSMZ_06185	GS2-BrS	4	IVHAHDKDIQDKV	1894	1907	2926	GtfZ, α-1,3 BrS
DSMZ_06185	GS2-BrS	5	EFLLANDVDNSNP	416	429	2926	GtfZ, GS
DSMZ_06185	GS2-BrS	5	DFLLANDVDNSNP	1743	1756	2926	GtfZ, α-1,3 BrS
DSMZ_06185	GS2-BrS	6	LGFTYLELPPQY	875	887	2926	GtfZ, GS
DSMZ_06185	GS2-BrS	6	WGITSFELPPQY	2201	2213	2926	GtfZ, α-1,3 BrS
DSMZ_06185	GS2-BrS	7	TTPRVYYGD	638	647	2926	GtfZ, GS
DSMZ_06185	GS2-BrS	7	TVPRIYYGD	1963	1972	2926	GtfZ, α-1,3 BrS
FHON2_04830	NGB	1	TDYVMNQ	901	908	1022
FHON2_04830	NGB	2	GREDATGSMD	429	439	1022
FHON2_04830	NGB	3	HLNLLEDGAPES	464	476	1022
FHON2_04830	NGB	4	FLNVHDGVQTFI	537	549	1022
FHON2_04830	NGB	5	ELLLANDIDNSNP	386	399	1022
FHON2_04830	NGB	6	LGITDFEFPGHY	833	845	1022
FHON2_04830	NGB	7	VVPRVYYGD	604	613	1022
FHON2_13540	GS1	1	MDFVPDQ	914	921	1432
FHON2_13540	GS1	2	VRVDAVDNMN	432	442	1432
FHON2_13540	GS1	3	HLAILEDWSAND	468	480	1432
FHON2_13540	GS1	4	IVRAHDAGVQTVI	541	554	1432
FHON2_13540	GS1	5	EFLLANDVDNSNP	389	402	1432
FHON2_13540	GS1	6	LGFTNIELPPQY	848	860	1432
FHON2_13540	GS1	7	TTPRVYYGD	611	620	1432
FHON2_13550	BrS	1	ADVVYNQ	1010	1017	1463	Putative α-1,2 BrS
FHON2_13550	BrS	2	IRIDAVDFIS	521	531	1463	Putative α-1,2 BrS
FHON2_13550	BrS	3	HISLVEGGVDAG	557	569	1463	Putative α-1,2 BrS
FHON2_13550	BrS	4	IVHAHDKDVQEKV	638	651	1463	Putative α-1,2 BrS
FHON2_13550	BrS	5	DFLLANDVDNSNP	478	491	1463	Putative α-1,2 BrS
FHON2_13550	BrS	6	WGVTSFEMAPQY	944	956	1463	Putative α-1,2 BrS
FHON2_13550	BrS	7	TVPRIYYGD	707	716	1463	Putative α-1,2 BrS
G0101_04800	NGB	1	TDYVMNQ	901	908	1022
G0101_04800	NGB	2	GREDATGSMD	429	439	1022
G0101_04800	NGB	3	HLNLLEDGAPES	464	476	1022
G0101_04800	NGB	4	FLNVHDGVQTFI	537	549	1022
G0101_04800	NGB	5	ELLLANDIDNSNP	386	399	1022
G0101_04800	NGB	6	LGITDFEFPGHY	833	845	1022
G0101_04800	NGB	7	VVPRVYYGD	604	613	1022
G0101_12800	GS1	1	MDFVPDQ	922	929	1440
G0101_12800	GS1	2	VRVDAVDNMN	440	450	1440
G0101_12800	GS1	3	HLAILEDWSAND	476	488	1440
G0101_12800	GS1	4	IVRAHDAGVQTVI	549	562	1440
G0101_12800	GS1	5	EFLLANDVDNSNP	397	410	1440
G0101_12800	GS1	6	LGFTNIELPPQY	856	868	1440
G0101_12800	GS1	7	TTPRVYYGD	619	628	1440
G0403_13100	GS1	1	MDFVPDQ	914	921	1432
G0403_13100	GS1	2	VRVDAVDNMN	432	442	1432
G0403_13100	GS1	3	HLAILEDWSAND	468	480	1432
G0403_13100	GS1	4	IVRAHDAGVQTVI	541	554	1432
G0403_13100	GS1	5	EFLLANDVDNSNP	389	402	1432
G0403_13100	GS1	6	LGFTNIELPPQY	848	860	1432
G0403_13100	GS1	7	TTPRVYYGD	611	620	1432
G0403_13110	BrS	1	ADVVYNQ	1010	1017	1465	Putative α-1,2 BrS
G0403_13110	BrS	2	IRIDAVDFIS	521	531	1465	Putative α-1,2 BrS
G0403_13110	BrS	3	HISLVEGGVDAG	557	569	1465	Putative α-1,2 BrS
G0403_13110	BrS	4	IVHAHDKDVQEKV	638	651	1465	Putative α-1,2 BrS
G0403_13110	BrS	5	DFLLANDVDNSNP	478	491	1465	Putative α-1,2 BrS
G0403_13110	BrS	6	WGVTSFEMAPQY	944	956	1465	Putative α-1,2 BrS
G0403_13110	BrS	7	TVPRIYYGD	707	716	1465	Putative α-1,2 BrS
G0403_13120	GS2	1	ADIVPDQ	955	962	2206
G0403_13120	GS2	2	VRVDAVDNMD	473	483	2206
G0403_13120	GS2	3	HLSILEDWSGND	509	521	2206
G0403_13120	GS2	4	IVRAHDAGVQDII	582	595	2206
G0403_13120	GS2	5	EFLLANDVDNSNP	430	443	2206
G0403_13120	GS2	6	LGFTYLELPPQY	889	901	2206
G0403_13120	GS2	7	TTPRVYYGD	652	661	2206
H1B104J_13010	GS1	1	MDFVPDQ	907	914	1416
H1B104J_13010	GS1	2	IRVDAVDNMD	425	435	1416
H1B104J_13010	GS1	3	HLSILEDWSAND	461	473	1416
H1B104J_13010	GS1	4	IVRAHDAGVQTVI	534	547	1416
H1B104J_13010	GS1	5	EFLLANDVDNSNP	382	395	1416
H1B104J_13010	GS1	6	LGFTNIELPPQY	841	853	1416
H1B104J_13010	GS1	7	TTPRVYYGD	604	613	1416
H1B105A_04750	NGB	1	TDYVMNQ	900	907	1021
H1B105A_04750	NGB	2	GREDATGSMD	428	438	1021
H1B105A_04750	NGB	3	HLNLLEDGAPES	463	475	1021
H1B105A_04750	NGB	4	FLNVHDGVQTFI	536	548	1021
H1B105A_04750	NGB	5	ELLLANDIDNSNP	385	398	1021
H1B105A_04750	NGB	6	LGITDFEFPGHY	832	844	1021
H1B105A_04750	NGB	7	VVPRVYYGD	603	612	1021
H1B105A_12300	GS1	1	MDFVPDQ	906	913	1424
H1B105A_12300	GS1	2	VRVDAVDNMN	424	434	1424
H1B105A_12300	GS1	3	HLAILEDWSAND	460	472	1424
H1B105A_12300	GS1	4	IVRAHDAGVQTVI	533	546	1424
H1B105A_12300	GS1	5	EFLLANDVDNSNP	381	394	1424
H1B105A_12300	GS1	6	LGFTNIELPPQY	840	852	1424
H1B105A_12300	GS1	7	TTPRVYYGD	603	612	1424
H1B302M_04960	NGB	1	TDYVMNQ	901	908	1022
H1B302M_04960	NGB	2	GREDATGSMD	429	439	1022
H1B302M_04960	NGB	3	HLNLLEDGAPES	464	476	1022
H1B302M_04960	NGB	4	FLNVHDGVQTFI	537	549	1022
H1B302M_04960	NGB	5	ELLLANDIDNSNP	386	399	1022
H1B302M_04960	NGB	6	LGITDFEFPGHY	833	845	1022
H1B302M_04960	NGB	7	VVPRVYYGD	604	613	1022
H1B302M_12880	GS1	1	MDFVPDQ	914	921	1432
H1B302M_12880	GS1	2	VRVDAVDNMN	432	442	1432
H1B302M_12880	GS1	3	HLAILEDWSAND	468	480	1432
H1B302M_12880	GS1	4	IVRAHDAGVQTVI	541	554	1432
H1B302M_12880	GS1	5	EFLLANDVDNSNP	389	402	1432
H1B302M_12880	GS1	6	LGFTNIELPPQY	848	860	1432
H1B302M_12880	GS1	7	TTPRVYYGD	611	620	1432
H1B302M_12890	BrS	1	ADVVYNQ	1010	1017	1463	Putative α-1,2 BrS
H1B302M_12890	BrS	2	IRIDAVDFIS	521	531	1463	Putative α-1,2 BrS
H1B302M_12890	BrS	3	HISLVEGGVDAG	557	569	1463	Putative α-1,2 BrS
H1B302M_12890	BrS	4	IVHAHDKDVQEKV	638	651	1463	Putative α-1,2 BrS
H1B302M_12890	BrS	5	DFLLANDVDNSNP	478	491	1463	Putative α-1,2 BrS
H1B302M_12890	BrS	6	WGVTSFEMAPQY	944	956	1463	Putative α-1,2 BrS
H1B302M_12890	BrS	7	TVPRIYYGD	707	716	1463	Putative α-1,2 BrS
H1B302M_12900	GS2	1	ADIVPDQ	902	909	2189
H1B302M_12900	GS2	2	VRVDAVDNMD	420	430	2189
H1B302M_12900	GS2	3	HLSILEDWSGND	456	468	2189
H1B302M_12900	GS2	4	IVRAHDAGVQDII	529	542	2189
H1B302M_12900	GS2	5	EFLLANDVDNSNP	377	390	2189
H1B302M_12900	GS2	6	LGFTYLELPPQY	836	848	2189
H1B302M_12900	GS2	7	TTPRVYYGD	599	608	2189
H3B101A_04720	NGB	1	TDYVMNQ	901	908	1022
H3B101A_04720	NGB	2	GREDATGSMD	429	439	1022
H3B101A_04720	NGB	3	HLNLLEDGAPES	464	476	1022
H3B101A_04720	NGB	4	FLNVHDGVQTFI	537	549	1022
H3B101A_04720	NGB	5	ELLLANDIDNSNP	386	399	1022
H3B101A_04720	NGB	6	LGITDFEFPGHY	833	845	1022
H3B101A_04720	NGB	7	VVPRVYYGD	604	613	1022
H3B101A_13240	GS1	1	VDFVPDQ	912	919	1430
H3B101A_13240	GS1	2	VRVDAADNMD	430	440	1430
H3B101A_13240	GS1	3	HIAILEDWSQND	466	478	1430
H3B101A_13240	GS1	4	IVRAHDNGVQDVI	539	552	1430
H3B101A_13240	GS1	5	EFLLGNDVDNSNP	387	400	1430
H3B101A_13240	GS1	6	LGFTNIELPPQY	846	858	1430
H3B101A_13240	GS1	7	TTPRVYYGD	609	618	1430
H3B101A_13250	BrS	1	ADVVYNQ	979	986	1134	Putative BrS of unknown specificity
H3B101A_13250	BrS	2	IRIDAVDFIS	498	508	1134	Putative BrS of unknown specificity
H3B101A_13250	BrS	3	HISLVEGSLEAAT	534	547	1134	Putative BrS of unknown specificity
H3B101A_13250	BrS	4	IVHAHDKGVQERV	606	619	1134	Putative BrS of unknown specificity
H3B101A_13250	BrS	5	DFLLANDVDNSNP	455	468	1134	Putative BrS of unknown specificity
H3B101A_13250	BrS	6	WGITSFEMAPQY	913	925	1134	Putative BrS of unknown specificity
H3B101A_13250	BrS	7	TVPRIYYGD	675	684	1134	Putative BrS of unknown specificity
H3B101A_13260	GS2	1	ADIVPDQ	945	952	2127
H3B101A_13260	GS2	2	VRVDAVDNMD	463	473	2127
H3B101A_13260	GS2	3	HLSILEDWSGND	499	511	2127
H3B101A_13260	GS2	4	IVRAHDAGVQDII	572	585	2127
H3B101A_13260	GS2	5	EFLLANDVDNSNP	420	433	2127
H3B101A_13260	GS2	6	LGFTYLELPPQY	879	891	2127
H3B101A_13260	GS2	7	TTPRVYYGD	642	651	2127
H3B104J_12990	GS1	1	VDFVPDQ	912	919	1430
H3B104J_12990	GS1	2	VRVDAADNMD	430	440	1430
H3B104J_12990	GS1	3	HIAILEDWSPND	466	478	1430
H3B104J_12990	GS1	4	IVRAHDNGVQDVI	539	552	1430
H3B104J_12990	GS1	5	EFLLGNDVDNSNP	387	400	1430
H3B104J_12990	GS1	6	LGFTNIELPPQY	846	858	1430
H3B104J_12990	GS1	7	TTPRVYYGD	609	618	1430
H3B104J_13020	GS2-BrS	1	ADIVPDQ	941	948	2971
H3B104J_13020	GS2-BrS	1	ADVVYNQ	2267	2274	2971	Putative α-1,3 BrS
H3B104J_13020	GS2-BrS	2	VRVDAVDNMD	459	469	2971
H3B104J_13020	GS2-BrS	2	IRIDAYAFIN	1786	1796	2971	Putative α-1,3 BrS
H3B104J_13020	GS2-BrS	3	HLSILEDWSGND	495	507	2971
H3B104J_13020	GS2-BrS	3	HLSIVEAGVDAG	1822	1834	2971	Putative α-1,3 BrS
H3B104J_13020	GS2-BrS	4	IVRAHDAGVQDII	568	581	2971
H3B104J_13020	GS2-BrS	4	IVHAHDKDIQDKV	1894	1907	2971	Putative α-1,3 BrS
H3B104J_13020	GS2-BrS	5	EFLLANDVDNSNP	416	429	2971
H3B104J_13020	GS2-BrS	5	DFLLANDVDNSNP	1743	1756	2971	Putative α-1,3 BrS
H3B104J_13020	GS2-BrS	6	LGFTYLELPPQY	875	887	2971
H3B104J_13020	GS2-BrS	6	WGITSFELPPQY	2201	2213	2971	Putative α-1,3 BrS
H3B104J_13020	GS2-BrS	7	TTPRVYYGD	638	647	2971
H3B104J_13020	GS2-BrS	7	TVPRIYYGD	1963	1972	2971	Putative α-1,3 BrS
H3B104X_04750	NGB	1	TDYVMNQ	905	912	1026
H3B104X_04750	NGB	2	GREDATGSMD	433	443	1026
H3B104X_04750	NGB	3	HLNLLEDGAPES	468	480	1026
H3B104X_04750	NGB	4	FLNVHDGVQTFI	541	553	1026
H3B104X_04750	NGB	5	ELLLANDIDNSNP	390	403	1026
H3B104X_04750	NGB	6	LGITDFEFPGHY	837	849	1026
H3B104X_04750	NGB	7	VVPRVYYGD	608	617	1026
H3B104X_13200	GS1	1	MDFVPDQ	923	930	1441
H3B104X_13200	GS1	2	IRVDAVDNMN	441	451	1441
H3B104X_13200	GS1	3	HLAILEDWSAND	477	489	1441
H3B104X_13200	GS1	4	IVRAHDAGVQTVI	550	563	1441
H3B104X_13200	GS1	5	EFLLANDVDNSNP	398	411	1441
H3B104X_13200	GS1	6	LGFTNIELPPQY	857	869	1441
H3B104X_13200	GS1	7	TTPRVYYGD	620	629	1441
H3B104X_13210	BrS	1	ADAVYNQ	1001	1008	1571	Putative BrS of unknown specificity
H3B104X_13210	BrS	2	IRLDAVDFVS	521	531	1571	Putative BrS of unknown specificity
H3B104X_13210	BrS	3	HLSIVEAGVDAG	557	569	1571	Putative BrS of unknown specificity
H3B104X_13210	BrS	4	YVHAHDKGIQERV	628	641	1571	Putative BrS of unknown specificity
H3B104X_13210	BrS	5	AFLLANDVDNSNP	478	491	1571	Putative BrS of unknown specificity
H3B104X_13210	BrS	6	WGVTSFEMAPQY	935	947	1571	Putative BrS of unknown specificity
H3B104X_13210	BrS	7	TVPRIFYGD	697	706	1571	Putative BrS of unknown specificity
H3B104X_13220	GS2	1	ADFVPDQ	940	947	1908
H3B104X_13220	GS2	2	VRVDAVDNMD	458	468	1908
H3B104X_13220	GS2	3	HISILEDWSKND	494	506	1908
H3B104X_13220	GS2	4	IVRAHDNGVQSII	567	580	1908
H3B104X_13220	GS2	5	EFLLGNDVDNSNP	415	428	1908
H3B104X_13220	GS2	6	LGFTYVELPPQY	874	886	1908
H3B104X_13220	GS2	7	TTPRVYYGD	637	646	1908
H3B202X_04770	NGB	1	TDYVMNQ	916	923	1037
H3B202X_04770	NGB	2	GREDATGSMD	444	454	1037
H3B202X_04770	NGB	3	HLNLLEDGAPES	479	491	1037
H3B202X_04770	NGB	4	FLNVHDGVQTFI	552	564	1037
H3B202X_04770	NGB	5	ELLLANDIDNSNP	401	414	1037
H3B202X_04770	NGB	6	LGITDFEFPGHY	848	860	1037
H3B202X_04770	NGB	7	VVPRVYYGD	619	628	1037
H3B202X_12850	GS1	1	VDFVPDQ	907	914	1425
H3B202X_12850	GS1	2	VRVDAADNMD	425	435	1425
H3B202X_12850	GS1	3	HIAILEDWSKND	461	473	1425
H3B202X_12850	GS1	4	IVRAHDNGVQDVI	534	547	1425
H3B202X_12850	GS1	5	EFLLGNDVDNSNP	382	395	1425
H3B202X_12850	GS1	6	LGFTNIELPPQY	841	853	1425
H3B202X_12850	GS1	7	TTPRVYYGD	604	613	1425
H3B202X_12860	GS2	1	ADIVPDQ	945	952	2187
H3B202X_12860	GS2	2	VRVDAVDNMD	463	473	2187
H3B202X_12860	GS2	3	HLSILEDWSGND	499	511	2187
H3B202X_12860	GS2	4	IVRAHDAGVQDII	572	585	2187
H3B202X_12860	GS2	5	EFLLANDVDNSNP	420	433	2187
H3B202X_12860	GS2	6	LGFTYLELPPQY	879	891	2187
H3B202X_12860	GS2	7	TTPRVYYGD	642	651	2187
H3B203J_04720	NGB	1	TDYVMNQ	901	908	1022
H3B203J_04720	NGB	2	GREDATGSMD	429	439	1022
H3B203J_04720	NGB	3	HLNLLEDGAPES	464	476	1022
H3B203J_04720	NGB	4	FLNVHDGVQTFI	537	549	1022
H3B203J_04720	NGB	5	ELLLANDIDNSNP	386	399	1022
H3B203J_04720	NGB	6	LGITDFEFPGHY	833	845	1022
H3B203J_04720	NGB	7	VVPRVYYGD	604	613	1022
H3B203J_13370	GS1	1	VDFVPDQ	912	919	1430
H3B203J_13370	GS1	2	VRVDAADNMD	430	440	1430
H3B203J_13370	GS1	3	HIAILEDWSQND	466	478	1430
H3B203J_13370	GS1	4	IVRAHDNGVQDVI	539	552	1430
H3B203J_13370	GS1	5	EFLLGNDVDNSNP	387	400	1430
H3B203J_13370	GS1	6	LGFTNIELPPQY	846	858	1430
H3B203J_13370	GS1	7	TTPRVYYGD	609	618	1430
H3B203J_13380	BrS	1	ADVVYNQ	979	986	1134	Putative BrS of unknown specificity
H3B203J_13380	BrS	2	IRIDAVDFIS	498	508	1134	Putative BrS of unknown specificity
H3B203J_13380	BrS	3	HISLVEGSLEAAT	534	547	1134	Putative BrS of unknown specificity
H3B203J_13380	BrS	4	IVHAHDKGVQERV	606	619	1134	Putative BrS of unknown specificity
H3B203J_13380	BrS	5	DFLLANDVDNSNP	455	468	1134	Putative BrS of unknown specificity
H3B203J_13380	BrS	6	WGITSFEMAPQY	913	925	1134	Putative BrS of unknown specificity
H3B203J_13380	BrS	7	TVPRIYYGD	675	684	1134	Putative BrS of unknown specificity
H3B203J_13390	GS2	1	ADIVPDQ	945	952	2127
H3B203J_13390	GS2	2	VRVDAVDNMD	463	473	2127
H3B203J_13390	GS2	3	HLSILEDWSGND	499	511	2127
H3B203J_13390	GS2	4	IVRAHDAGVQDII	572	585	2127
H3B203J_13390	GS2	5	EFLLANDVDNSNP	420	433	2127
H3B203J_13390	GS2	6	LGFTYLELPPQY	879	891	2127
H3B203J_13390	GS2	7	TTPRVYYGD	642	651	2127
H3B203M_04710	NGB	1	TDYVMNQ	911	918	1032
H3B203M_04710	NGB	2	GREDATGSMD	439	449	1032
H3B203M_04710	NGB	3	HLNLLEDGAPES	474	486	1032
H3B203M_04710	NGB	4	FLNVHDGVQTFI	547	559	1032
H3B203M_04710	NGB	5	ELLLANDIDNSNP	396	409	1032
H3B203M_04710	NGB	6	LGITDFEFPGHY	843	855	1032
H3B203M_04710	NGB	7	VVPRVYYGD	614	623	1032
H3B203M_12480	GS1	1	MDFVPDQ	918	925	1433
H3B203M_12480	GS1	2	IRVDAVDNMD	436	446	1433
H3B203M_12480	GS1	3	HLSILEDWSAND	472	484	1433
H3B203M_12480	GS1	4	IVRAHDAGVQTVI	545	558	1433
H3B203M_12480	GS1	5	EFLLANDVDNSNP	393	406	1433
H3B203M_12480	GS1	6	LGFTNIELPPQY	852	864	1433
H3B203M_12480	GS1	7	TTPRVYYGD	615	624	1433
H3B206M_05060	NGB	1	TDYVMNQ	911	918	1032
H3B206M_05060	NGB	2	GREDATGSMD	439	449	1032
H3B206M_05060	NGB	3	HLNLLEDGAPES	474	486	1032
H3B206M_05060	NGB	4	FLNVHDGVQTFI	547	559	1032
H3B206M_05060	NGB	5	ELLLANDIDNSNP	396	409	1032
H3B206M_05060	NGB	6	LGITDFEFPGHY	843	855	1032
H3B206M_05060	NGB	7	VVPRVYYGD	614	623	1032
H3B206M_12830	GS3	1	ADFVPDQ	888	895	1286
H3B206M_12830	GS3	2	MRVDAVDNMD	408	418	1286
H3B206M_12830	GS3	3	HLNILEDWSIND	444	456	1286
H3B206M_12830	GS3	4	IIRAHDSGVQAIV	517	530	1286
H3B206M_12830	GS3	5	EFLLGDDVDNSNP	365	378	1286
H3B206M_12830	GS3	6	LGITNVELAPQY	822	834	1286
H3B206M_12830	GS3	7	TIPRVYYGD	585	594	1286
H3B206M_12840	GS1	1	MDFVPDQ	929	936	1447
H3B206M_12840	GS1	2	VRVDAVDNMN	447	457	1447
H3B206M_12840	GS1	3	HLAILEDWSAND	483	495	1447
H3B206M_12840	GS1	4	IVRAHDAGVQNVI	556	569	1447
H3B206M_12840	GS1	5	EFLLANDVDNSNP	404	417	1447
H3B206M_12840	GS1	6	LGFTNIELPPQY	863	875	1447
H3B206M_12840	GS1	7	TTPRVYYGD	626	635	1447
H3B209X_04660	NGB	1	TDYVMNQ	911	918	1032
H3B209X_04660	NGB	2	GREDATGSMD	439	449	1032
H3B209X_04660	NGB	3	HLNLLEDGAPES	474	486	1032
H3B209X_04660	NGB	4	FLNVHDGVQTFI	547	559	1032
H3B209X_04660	NGB	5	ELLLANDIDNSNP	396	409	1032
H3B209X_04660	NGB	6	LGITDFEFPGHY	843	855	1032
H3B209X_04660	NGB	7	VVPRVYYGD	614	623	1032
H3B209X_13340	GS1	1	MDFVPDQ	914	921	1432
H3B209X_13340	GS1	2	VRVDAVDNMN	432	442	1432
H3B209X_13340	GS1	3	HLAILEDWSAND	468	480	1432
H3B209X_13340	GS1	4	IVRAHDAGVQTVI	541	554	1432
H3B209X_13340	GS1	5	EFLLANDVDNSNP	389	402	1432
H3B209X_13340	GS1	6	LGFTNIELPPQY	848	860	1432
H3B209X_13340	GS1	7	TTPRVYYGD	611	620	1432
H3B209X_13350	BrS	1	ADVVYNQ	1010	1017	1463	Putative α-1,2 BrS
H3B209X_13350	BrS	2	IRIDAVDFIS	521	531	1463	Putative α-1,2 BrS
H3B209X_13350	BrS	3	HISLVEGGVDAG	557	569	1463	Putative α-1,2 BrS
H3B209X_13350	BrS	4	IVHAHDKDVQEKV	638	651	1463	Putative α-1,2 BrS
H3B209X_13350	BrS	5	DFLLANDVDNSNP	478	491	1463	Putative α-1,2 BrS
H3B209X_13350	BrS	6	WGVTSFEMAPQY	944	956	1463	Putative α-1,2 BrS
H3B209X_13350	BrS	7	TVPRIYYGD	707	716	1463	Putative α-1,2 BrS
H4B111J_04920	NGB	1	TDYVMNQ	911	918	1032
H4B111J_04920	NGB	2	GREDATGSMD	439	449	1032
H4B111J_04920	NGB	3	HLNLLEDGAPES	474	486	1032
H4B111J_04920	NGB	4	FLNVHDGVQTFI	547	559	1032
H4B111J_04920	NGB	5	ELLLANDIDNSNP	396	409	1032
H4B111J_04920	NGB	6	LGITDFEFPGHY	843	855	1032
H4B111J_04920	NGB	7	VVPRVYYGD	614	623	1032
H4B111J_13560	GS3	1	ADFVPDQ	888	895	1286
H4B111J_13560	GS3	2	MRVDAVDNMD	408	418	1286
H4B111J_13560	GS3	3	HLNILEDWSIND	444	456	1286
H4B111J_13560	GS3	4	IIRAHDSGVQAIV	517	530	1286
H4B111J_13560	GS3	5	EFLLGDDVDNSNP	365	378	1286
H4B111J_13560	GS3	6	LGITNVELAPQY	822	834	1286
H4B111J_13560	GS3	7	TIPRVYYGD	585	594	1286
H4B111J_13570	GS1	1	MDFVPDQ	929	936	1447
H4B111J_13570	GS1	2	VRVDAVDNMN	447	457	1447
H4B111J_13570	GS1	3	HLAILEDWSAND	483	495	1447
H4B111J_13570	GS1	4	IVRAHDAGVQNVI	556	569	1447
H4B111J_13570	GS1	5	EFLLANDVDNSNP	404	417	1447
H4B111J_13570	GS1	6	LGFTNIELPPQY	863	875	1447
H4B111J_13570	GS1	7	TTPRVYYGD	626	635	1447
H4B202J_04590	NGB	1	TDYVMNQ	900	907	1021
H4B202J_04590	NGB	2	GREDATGSMD	428	438	1021
H4B202J_04590	NGB	3	HLNLLEDGAPES	463	475	1021
H4B202J_04590	NGB	4	FLNVHDGVQTFI	536	548	1021
H4B202J_04590	NGB	5	ELLLANDIDNSNP	385	398	1021
H4B202J_04590	NGB	6	LGITDFEFPGHY	832	844	1021
H4B202J_04590	NGB	7	VVPRVYYGD	603	612	1021
H4B202J_12880	GS1	1	VDFVPDQ	907	914	1425
H4B202J_12880	GS1	2	VRVDAADNMD	425	435	1425
H4B202J_12880	GS1	3	HIAILEDWSKND	461	473	1425
H4B202J_12880	GS1	4	IVRAHDNGVQDVI	534	547	1425
H4B202J_12880	GS1	5	EFLLGNDVDNSNP	382	395	1425
H4B202J_12880	GS1	6	LGFTNIELPPQY	841	853	1425
H4B202J_12880	GS1	7	TTPRVYYGD	604	613	1425
H4B202J_12890	GS2-BrS	1	ADIVPDQ	940	947	2878
H4B202J_12890	GS2-BrS	1	ADVVYNQ	2274	2281	2878	Putative α-1,2 BrS
H4B202J_12890	GS2-BrS	2	VRVDAVDNMD	458	468	2878
H4B202J_12890	GS2-BrS	2	IRIDAVDFIS	1785	1795	2878	Putative α-1,2 BrS
H4B202J_12890	GS2-BrS	3	HLSILEDWSGND	494	506	2878
H4B202J_12890	GS2-BrS	3	HISLVEGGVDAG	1821	1833	2878	Putative α-1,2 BrS
H4B202J_12890	GS2-BrS	4	IVRAHDAGVQDII	567	580	2878
H4B202J_12890	GS2-BrS	4	IVHAHDKDVQEKV	1902	1915	2878	Putative α-1,2 BrS
H4B202J_12890	GS2-BrS	5	EFLLANDVDNSNP	415	428	2878
H4B202J_12890	GS2-BrS	5	DFLLANDVDNSNP	1742	1755	2878	Putative α-1,2 BrS
H4B202J_12890	GS2-BrS	6	LGFTYLELPPQY	874	886	2878
H4B202J_12890	GS2-BrS	6	WGVTSFEMAPQY	2208	2220	2878	Putative α-1,2 BrS
H4B202J_12890	GS2-BrS	7	TTPRVYYGD	637	646	2878
H4B202J_12890	GS2-BrS	7	TVPRIYYGD	1971	1980	2878	Putative α-1,2 BrS
H4B204J_04710	NGB	1	TDYVMNQ	901	908	1022
H4B204J_04710	NGB	2	GREDATGSMD	429	439	1022
H4B204J_04710	NGB	3	HLNLLEDGAPES	464	476	1022
H4B204J_04710	NGB	4	FLNVHDGVQTFI	537	549	1022
H4B204J_04710	NGB	5	ELLLANDIDNSNP	386	399	1022
H4B204J_04710	NGB	6	LGITDFEFPGHY	833	845	1022
H4B204J_04710	NGB	7	VVPRVYYGD	604	613	1022
H4B204J_13330	GS1	1	VDFVPDQ	902	909	1420
H4B204J_13330	GS1	2	VRVDAADNMD	420	430	1420
H4B204J_13330	GS1	3	HIAILEDWSQND	456	468	1420
H4B204J_13330	GS1	4	IVRAHDNGVQDVI	529	542	1420
H4B204J_13330	GS1	5	EFLLGNDVDNSNP	377	390	1420
H4B204J_13330	GS1	6	LGFTNIELPPQY	836	848	1420
H4B204J_13330	GS1	7	TTPRVYYGD	599	608	1420
H4B204J_13340	BrS	1	ADVVYNQ	979	986	1134	Putative BrS of unknown specificity
H4B204J_13340	BrS	2	IRIDAVDFIS	498	508	1134	Putative BrS of unknown specificity
H4B204J_13340	BrS	3	HISLVEGSLEAAT	534	547	1134	Putative BrS of unknown specificity
H4B204J_13340	BrS	4	IVHAHDKGVQERV	606	619	1134	Putative BrS of unknown specificity
H4B204J_13340	BrS	5	DFLLANDVDNSNP	455	468	1134	Putative BrS of unknown specificity
H4B204J_13340	BrS	6	WGITSFEMAPQY	913	925	1134	Putative BrS of unknown specificity
H4B204J_13340	BrS	7	TVPRIYYGD	675	684	1134	Putative BrS of unknown specificity
H4B204J_13350	GS2-BrS	1	ADIVPDQ	940	947	2865
H4B204J_13350	GS2-BrS	1	ADVVYNQ	2266	2273	2865	Putative α-1,3 BrS
H4B204J_13350	GS2-BrS	2	VRVDAVDNMD	458	468	2865
H4B204J_13350	GS2-BrS	2	IRIDAYAFIN	1785	1795	2865	Putative α-1,3 BrS
H4B204J_13350	GS2-BrS	3	HLSILEDWSGND	494	506	2865
H4B204J_13350	GS2-BrS	3	HLSIVEAGVDAG	1821	1833	2865	Putative α-1,3 BrS
H4B204J_13350	GS2-BrS	4	IVRAHDAGVQDII	567	580	2865
H4B204J_13350	GS2-BrS	4	IVHAHDKDIQDKV	1893	1906	2865	Putative α-1,3 BrS
H4B204J_13350	GS2-BrS	5	EFLLANDVDNSNP	415	428	2865
H4B204J_13350	GS2-BrS	5	DFLLANDVDNSNP	1742	1755	2865	Putative α-1,3 BrS
H4B204J_13350	GS2-BrS	6	LGFTYLELPPQY	874	886	2865
H4B204J_13350	GS2-BrS	6	WGITSFELPPQY	2200	2212	2865	Putative α-1,3 BrS
H4B204J_13350	GS2-BrS	7	TTPRVYYGD	637	646	2865
H4B204J_13350	GS2-BrS	7	TVPRIYYGD	1962	1971	2865	Putative α-1,3 BrS
H4B205J_04990	NGB	1	TDYVMNQ	901	908	1022
H4B205J_04990	NGB	2	GREDATGSMD	429	439	1022
H4B205J_04990	NGB	3	HLNLLEDGAPES	464	476	1022
H4B205J_04990	NGB	4	FLNVHDGVQTFI	537	549	1022
H4B205J_04990	NGB	5	ELLLANDIDNSNP	386	399	1022
H4B205J_04990	NGB	6	LGITDFEFPGHY	833	845	1022
H4B205J_04990	NGB	7	VVPRVYYGD	604	613	1022
H4B205J_12990	GS1	1	MDFVPDQ	922	929	1440
H4B205J_12990	GS1	2	VRVDAVDNMN	440	450	1440
H4B205J_12990	GS1	3	HLAILEDWSAND	476	488	1440
H4B205J_12990	GS1	4	IVRAHDAGVQTVI	549	562	1440
H4B205J_12990	GS1	5	EFLLANDVDNSNP	397	410	1440
H4B205J_12990	GS1	6	LGFTNIELPPQY	856	868	1440
H4B205J_12990	GS1	7	TTPRVYYGD	619	628	1440
H4B211M_04810	NGB	1	TDYVMNQ	901	908	1022
H4B211M_04810	NGB	2	GREDATGSMD	429	439	1022
H4B211M_04810	NGB	3	HLNLLEDGAPES	464	476	1022
H4B211M_04810	NGB	4	FLNVHDGVQTFI	537	549	1022
H4B211M_04810	NGB	5	ELLLANDIDNSNP	386	399	1022
H4B211M_04810	NGB	6	LGITDFEFPGHY	833	845	1022
H4B211M_04810	NGB	7	VVPRVYYGD	604	613	1022
H4B211M_13000	GS1	1	MDFVPDQ	922	929	1440
H4B211M_13000	GS1	2	VRVDAVDNMN	440	450	1440
H4B211M_13000	GS1	3	HLAILEDWSAND	476	488	1440
H4B211M_13000	GS1	4	IVRAHDAGVQTVI	549	562	1440
H4B211M_13000	GS1	5	EFLLANDVDNSNP	397	410	1440
H4B211M_13000	GS1	6	LGFTNIELPPQY	856	868	1440
H4B211M_13000	GS1	7	TTPRVYYGD	619	628	1440
H4B402J_12600	GS1	1	MDFVPDQ	918	925	1433
H4B402J_12600	GS1	2	IRVDAVDNMD	436	446	1433
H4B402J_12600	GS1	3	HLSILEDWSAND	472	484	1433
H4B402J_12600	GS1	4	IVRAHDAGVQTVI	545	558	1433
H4B402J_12600	GS1	5	EFLLANDVDNSNP	393	406	1433
H4B402J_12600	GS1	6	LGFTNIELPPQY	852	864	1433
H4B402J_12600	GS1	7	TTPRVYYGD	615	624	1433
H4B405J_04950	NGB	1	TDYVMNQ	911	918	1032
H4B405J_04950	NGB	2	GREDATGSMD	439	449	1032
H4B405J_04950	NGB	3	HLNLLEDGAPES	474	486	1032
H4B405J_04950	NGB	4	FLNVHDGVQTFI	547	559	1032
H4B405J_04950	NGB	5	ELLLANDIDNSNP	396	409	1032
H4B405J_04950	NGB	6	LGITDFEFPGHY	843	855	1032
H4B405J_04950	NGB	7	VVPRVYYGD	614	623	1032
H4B405J_13350	GS3	1	ADFVPDQ	888	895	1286
H4B405J_13350	GS3	2	MRVDAVDNMD	408	418	1286
H4B405J_13350	GS3	3	HLNILEDWSIND	444	456	1286
H4B405J_13350	GS3	4	IIRAHDSGVQAIV	517	530	1286
H4B405J_13350	GS3	5	EFLLGDDVDNSNP	365	378	1286
H4B405J_13350	GS3	6	LGITNVELAPQY	822	834	1286
H4B405J_13350	GS3	7	TIPRVYYGD	585	594	1286
H4B405J_13360	GS1	1	MDFVPDQ	929	936	1447
H4B405J_13360	GS1	2	VRVDAVDNMN	447	457	1447
H4B405J_13360	GS1	3	HLAILEDWSAND	483	495	1447
H4B405J_13360	GS1	4	IVRAHDAGVQNVI	556	569	1447
H4B405J_13360	GS1	5	EFLLANDVDNSNP	404	417	1447
H4B405J_13360	GS1	6	LGFTNIELPPQY	863	875	1447
H4B405J_13360	GS1	7	TTPRVYYGD	626	635	1447
H4B406M_05270	NGB	1	TDYVMNQ	911	918	1032
H4B406M_05270	NGB	2	GREDATGSMD	439	449	1032
H4B406M_05270	NGB	3	HLNLLEDGAPES	474	486	1032
H4B406M_05270	NGB	4	FLNVHDGVQTFI	547	559	1032
H4B406M_05270	NGB	5	ELLLANDIDNSNP	396	409	1032
H4B406M_05270	NGB	6	LGITDFEFPGHY	843	855	1032
H4B406M_05270	NGB	7	VVPRVYYGD	614	623	1032
H4B406M_13450	GS3	1	ADFVPDQ	888	895	1286
H4B406M_13450	GS3	2	MRVDAVDNMD	408	418	1286
H4B406M_13450	GS3	3	HLNILEDWSIND	444	456	1286
H4B406M_13450	GS3	4	IIRAHDSGVQAIV	517	530	1286
H4B406M_13450	GS3	5	EFLLGDDVDNSNP	365	378	1286
H4B406M_13450	GS3	6	LGITNVELAPQY	822	834	1286
H4B406M_13450	GS3	7	TIPRVYYGD	585	594	1286
H4B406M_13460	GS1	1	MDFVPDQ	929	936	1447
H4B406M_13460	GS1	2	VRVDAVDNMN	447	457	1447
H4B406M_13460	GS1	3	HLAILEDWSAND	483	495	1447
H4B406M_13460	GS1	4	IVRAHDAGVQNVI	556	569	1447
H4B406M_13460	GS1	5	EFLLANDVDNSNP	404	417	1447
H4B406M_13460	GS1	6	LGFTNIELPPQY	863	875	1447
H4B406M_13460	GS1	7	TTPRVYYGD	626	635	1447
H4B412M_13240	GS1	1	MDFVPDQ	907	914	1416
H4B412M_13240	GS1	2	IRVDAVDNMD	425	435	1416
H4B412M_13240	GS1	3	HLSILEDWSAND	461	473	1416
H4B412M_13240	GS1	4	IVRAHDAGVQTVI	534	547	1416
H4B412M_13240	GS1	5	EFLLANDVDNSNP	382	395	1416
H4B412M_13240	GS1	6	LGFTNIELPPQY	841	853	1416
H4B412M_13240	GS1	7	TTPRVYYGD	604	613	1416
H4B501J_12890	GS1	1	MDFVPDQ	922	929	1440
H4B501J_12890	GS1	2	VRVDAVDNMN	440	450	1440
H4B501J_12890	GS1	3	HLAILEDWSAND	476	488	1440
H4B501J_12890	GS1	4	IVRAHDAGVQTVI	549	562	1440
H4B501J_12890	GS1	5	EFLLANDVDNSNP	397	410	1440
H4B501J_12890	GS1	6	LGFTNIELPPQY	856	868	1440
H4B501J_12890	GS1	7	TTPRVYYGD	619	628	1440
H4B503X_04680	NGB	1	TDYVMNQ	901	908	1022
H4B503X_04680	NGB	2	GREDATGSMD	429	439	1022
H4B503X_04680	NGB	3	HLNLLEDGAPES	464	476	1022
H4B503X_04680	NGB	4	FLNVHDGVQTFI	537	549	1022
H4B503X_04680	NGB	5	ELLLANDIDNSNP	386	399	1022
H4B503X_04680	NGB	6	LGITDFEFPGHY	833	845	1022
H4B503X_04680	NGB	7	VVPRVYYGD	604	613	1022
H4B503X_12670	GS1	1	MDFVPDQ	918	925	1427
H4B503X_12670	GS1	2	VRVDAVDNMN	436	446	1427
H4B503X_12670	GS1	3	HLAILEDWSAND	472	484	1427
H4B503X_12670	GS1	4	IVRAHDAGVQTVI	545	558	1427
H4B503X_12670	GS1	5	EFLLANDVDNSNP	393	406	1427
H4B503X_12670	GS1	6	LGFTNIELPPQY	852	864	1427
H4B503X_12670	GS1	7	TTPRVYYGD	615	624	1427
H4B504J_05510	NGB	1	TDYVMNQ	900	907	1021
H4B504J_05510	NGB	2	GREDATGSMD	428	438	1021
H4B504J_05510	NGB	3	HLNLLEDGAPES	463	475	1021
H4B504J_05510	NGB	4	FLNVHDGVQTFI	536	548	1021
H4B504J_05510	NGB	5	ELLLANDIDNSNP	385	398	1021
H4B504J_05510	NGB	6	LGITDFEFPGHY	832	844	1021
H4B504J_05510	NGB	7	VVPRVYYGD	603	612	1021
H4B504J_13460	GS1	1	MDFVPDQ	923	930	1441
H4B504J_13460	GS1	2	VRVDAVDNMN	441	451	1441
H4B504J_13460	GS1	3	HLAILEDWSAND	477	489	1441
H4B504J_13460	GS1	4	IVRAHDAGVQTVI	550	563	1441
H4B504J_13460	GS1	5	EFLLANDVDNSNP	398	411	1441
H4B504J_13460	GS1	6	LGFTNIELPPQY	857	869	1441
H4B504J_13460	GS1	7	TTPRVYYGD	620	629	1441
H4B504J_13470	BrS	1	ADVVYNQ	1010	1017	1580	Putative α-1,2 BrS
H4B504J_13470	BrS	2	IRIDAVDFIS	521	531	1580	Putative α-1,2 BrS
H4B504J_13470	BrS	3	HISLVEGGVDAG	557	569	1580	Putative α-1,2 BrS
H4B504J_13470	BrS	4	IVHAHDKDVQEKV	638	651	1580	Putative α-1,2 BrS
H4B504J_13470	BrS	5	DFLLANDVDNSNP	478	491	1580	Putative α-1,2 BrS
H4B504J_13470	BrS	6	WGVTSFEMAPQY	944	956	1580	Putative α-1,2 BrS
H4B504J_13470	BrS	7	TVPRIYYGD	707	716	1580	Putative α-1,2 BrS
H4B504J_13480	GS2	1	ADIVPDQ	941	948	2183
H4B504J_13480	GS2	2	VRVDAVDNMD	459	469	2183
H4B504J_13480	GS2	3	HLSILEDWSGND	495	507	2183
H4B504J_13480	GS2	4	IVRAHDAGVQDII	568	581	2183
H4B504J_13480	GS2	5	EFLLANDVDNSNP	416	429	2183
H4B504J_13480	GS2	6	LGFTYLELPPQY	875	887	2183
H4B504J_13480	GS2	7	TTPRVYYGD	638	647	2183
H4B505J_04980	NGB	1	TDYVMNQ	902	909	1023
H4B505J_04980	NGB	2	GREDATGSMD	430	440	1023
H4B505J_04980	NGB	3	HLNLLEDGAPES	465	477	1023
H4B505J_04980	NGB	4	FLNVHDGVQTFI	538	550	1023
H4B505J_04980	NGB	5	ELLLANDIDNSNP	387	400	1023
H4B505J_04980	NGB	6	LGITDFEFPGHY	834	846	1023
H4B505J_04980	NGB	7	VVPRVYYGD	605	614	1023
H4B505J_12880	GS1	1	MDFVPDQ	914	921	1432
H4B505J_12880	GS1	2	VRVDAVDNMN	432	442	1432
H4B505J_12880	GS1	3	HLAILEDWSAND	468	480	1432
H4B505J_12880	GS1	4	IVRAHDAGVQTVI	541	554	1432
H4B505J_12880	GS1	5	EFLLANDVDNSNP	389	402	1432
H4B505J_12880	GS1	6	LGFTNIELPPQY	848	860	1432
H4B505J_12880	GS1	7	TTPRVYYGD	611	620	1432
H4B505J_12890	BrS	1	ADVVYNQ	1010	1017	1463	Putative α-1,2 BrS
H4B505J_12890	BrS	2	IRIDAVDFIS	521	531	1463	Putative α-1,2 BrS
H4B505J_12890	BrS	3	HISLVEGGVDAG	557	569	1463	Putative α-1,2 BrS
H4B505J_12890	BrS	4	IVHAHDKDVQEKV	638	651	1463	Putative α-1,2 BrS
H4B505J_12890	BrS	5	DFLLANDVDNSNP	478	491	1463	Putative α-1,2 BrS
H4B505J_12890	BrS	6	WGVTSFEMAPQY	944	956	1463	Putative α-1,2 BrS
H4B505J_12890	BrS	7	TVPRIYYGD	707	716	1463	Putative α-1,2 BrS
H4B505J_12900	GS2	1	ADFVPDQ	956	963	1873
H4B505J_12900	GS2	2	VRVDAVDNMD	474	484	1873
H4B505J_12900	GS2	3	HISILEDWSKND	510	522	1873
H4B505J_12900	GS2	4	IVRAHDNGVQSII	583	596	1873
H4B505J_12900	GS2	5	EFLLGNDVDNSNP	431	444	1873
H4B505J_12900	GS2	6	LGFTYVELPPQY	890	902	1873
H4B505J_12900	GS2	7	TTPRVYYGD	653	662	1873
IBH001_06325	GS1	1	VDFVPDQ	912	919	1430
IBH001_06325	GS1	2	VRVDAADNMD	430	440	1430
IBH001_06325	GS1	3	HIAILEDWSQND	466	478	1430
IBH001_06325	GS1	4	IVRAHDNGVQDVI	539	552	1430
IBH001_06325	GS1	5	EFLLGNDVDNSNP	387	400	1430
IBH001_06325	GS1	6	LGFTNIELPPQY	846	858	1430
IBH001_06325	GS1	7	TTPRVYYGD	609	618	1430
IBH001_06330	BrS	1	ADVVYNQ	979	986	1134	Putative BrS of unknown specificity
IBH001_06330	BrS	2	IRIDAVDFIS	498	508	1134	Putative BrS of unknown specificity
IBH001_06330	BrS	3	HISLVEGSLEAAT	534	547	1134	Putative BrS of unknown specificity
IBH001_06330	BrS	4	IVHAHDKGVQERV	606	619	1134	Putative BrS of unknown specificity
IBH001_06330	BrS	5	DFLLANDVDNSNP	455	468	1134	Putative BrS of unknown specificity
IBH001_06330	BrS	6	WGITSFEMAPQY	913	925	1134	Putative BrS of unknown specificity
IBH001_06330	BrS	7	TVPRIYYGD	675	684	1134	Putative BrS of unknown specificity
IBH001_06335	GS2-BrS	1	ADIVPDQ	941	948	2984
IBH001_06335	GS2-BrS	1	ADVVYNQ	2275	2282	2984	Putative α-1,2 BrS
IBH001_06335	GS2-BrS	2	VRVDAVDNMD	459	469	2984
IBH001_06335	GS2-BrS	2	IRIDAVDFIS	1786	1796	2984	Putative α-1,2 BrS
IBH001_06335	GS2-BrS	3	HLSILEDWSGND	495	507	2984
IBH001_06335	GS2-BrS	3	HISLVEGGVDAG	1822	1834	2984	Putative α-1,2 BrS
IBH001_06335	GS2-BrS	4	IVRAHDAGVQDII	568	581	2984
IBH001_06335	GS2-BrS	4	IVHAHDKDIQGRV	1903	1916	2984	Putative α-1,2 BrS
IBH001_06335	GS2-BrS	5	EFLLANDVDNSNP	416	429	2984
IBH001_06335	GS2-BrS	5	DFLLANDVDNSNP	1743	1756	2984	Putative α-1,2 BrS
IBH001_06335	GS2-BrS	6	LGFTYLELPPQY	875	887	2984
IBH001_06335	GS2-BrS	6	WGVTSFEMAPQY	2209	2221	2984	Putative α-1,2 BrS
IBH001_06335	GS2-BrS	7	TTPRVYYGD	638	647	2984
IBH001_06335	GS2-BrS	7	TVPRIYYGD	1972	1981	2984	Putative α-1,2 BrS
MP2_03845	GS2	1	ADIVPDQ	945	952	2157
MP2_03845	GS2	2	VRVDAVDNMD	463	473	2157
MP2_03845	GS2	3	HLSILEDWSGND	499	511	2157
MP2_03845	GS2	4	IVRAHDAGVQDII	572	585	2157
MP2_03845	GS2	5	EFLLANDVDNSNP	420	433	2157
MP2_03845	GS2	6	LGFTYLELPPQY	879	891	2157
MP2_03845	GS2	7	TTPRVYYGD	642	651	2157
MP2_03850	GS1	1	VDFVPDQ	907	914	1425
MP2_03850	GS1	2	VRVDAADNMD	425	435	1425
MP2_03850	GS1	3	HIAILEDWSKND	461	473	1425
MP2_03850	GS1	4	IVRAHDNGVQDVI	534	547	1425
MP2_03850	GS1	5	EFLLGNDVDNSNP	382	395	1425
MP2_03850	GS1	6	LGFTNIELPPQY	841	853	1425
MP2_03850	GS1	7	TTPRVYYGD	604	613	1425
KDB00248.1	BrS	1	ADVVYNQ	1010	1017	1463	BRS-D
KDB00248.1	BrS	2	IRIDAVDFIS	521	531	1463	BRS-D
KDB00248.1	BrS	3	HISLVEGGVDAG	557	569	1463	BRS-D
KDB00248.1	BrS	4	IVHAHDKDVQEKV	638	651	1463	BRS-D
KDB00248.1	BrS	5	DFLLANDVDNSNP	478	491	1463	BRS-D
KDB00248.1	BrS	6	WGVTSFEMAPQY	944	956	1463	BRS-D
KDB00248.1	BrS	7	TVPRIYYGD	707	716	1463	BRS-D

## Sheet: Table_S6B
Table S6. Sequence motifs in each GH70 domain. B) Summary of sequence motifs in each gene type.
	I	II	III	IV	V	VI	VII
GS1	ADFVPDQ	VRVDAVDNMD	HLAILEDWSEND	IIRAHDAGVQTVI	EFLLANDVDNSNP	LGFTNIELPPQY	TTPRVYYGD		ABC	Conserved amino acid across subtypes
	MDFVPDQ	VRVDAVDNMN	HLAILEDWSAND	IVRAHDAGVQTVI	EFLLGNDVDNSNP
	VDFVPDQ	IRVDAVDNMD	HLSILEDWSAND	IVRAHDAGVQNVI					ABC	Conserved amino acid within subtype
		VRVDAADNMD	HIAILEDWSQND	IVRAHDNGVQDVI
		IRVDAVDNMN	HIAILEDWSPND						ABC	Catalytic triad
			HIAILEDWSKND
GS2	ADIVPDQ	VRVDAVDNMD	HLSILEDWSGND	IVRAHDAGVQDII	EFLLANDVDNSNP	LGFTYLELPPQY	TTPRVYYGD		ABC	Most common motif in the subtype
	ADFVPDQ		HISILEDWSKND	IVRAHDNGVQSII	EFLLGNDVDNSNP	LGFTYVELPPQY
GS3	ADFVPDQ	MRVDAVDNMD	HLNILEDWSIND	IIRAHDSGVQAIV	EFLLGDDVDNSNP	LGITNVELAPQY	TIPRVYYGD
GS4	ADYVPDQ	VRLDALDNVD	HLSILEDWSKND	FIRAHDYGVQDII	EFLLASDVDNSNP	LGITTMELPPQY	TVPRIYYGD
BrS	ADVVYNQ	IRIDAYAFIN	HLSIVEAGVDAG	IVHAHDKDIQDKV	DFLLANDVDNSNP	WGITSFELPPQY	TVPRIYYGD
	ADAVYNQ	IRIDAVDFIS	HISLVEGGVDAG	IVHAHDKDVQEKV	AFLLANDVDNSNP	WGVTSFEMAPQY	TVPRIFYGD
		IRLDAVDFVS	HISLVEGSLEAA	IVHAHDKGVQERV		WGITSFEMAPQY
				YVHAHDKGIQERV
NGB	TDYVMNQ	GREDATGSMD	HLNLLEDGAPES	FLNVHD-GVQTFI	ELLLANDIDNSNP	LGITDFEFPGHY	VVPRVYYGD

## Sheet: Table_S7A
Table S7. Sequence motifs in each GH32 domain. A) Gene ID and type and motif number, sequence and position.
GeneID	Type	Motif_no	Sequence	Start	End	Protein_length
A0901_13270	S2a	1	YSNDIQS	308	315	1349
A0901_13270	S2a	2	WYHATTKDF	347	356	1349
A0901_13270	S2a	3	ATGAIIPN	398	406	1349
A0901_13270	S2a	4	FRDVQVLP	468	476	1349
A0901_13270	S2a	5	ETPLIRT	525	532	1349
A0901_13270	S2a	6	DFKSDVYA	578	586	1349
A0901_13270	S2a	7	NWSGNWLYS	600	609	1349
A0901_13270	S2a	8	DNTTIE	736	742	1349
A0901_13360	S3	1	YSNDIQS	159	166	942
A0901_13360	S3	2	WYGLKTTDF	198	207	942
A0901_13360	S3	3	ATGSVISN	255	263	942
A0901_13360	S3	4	FRDPYVTN	333	341	942
A0901_13360	S3	5	ETPNIQT	383	390	942
A0901_13360	S3	6	DDGSDLYA	434	442	942
A0901_13360	S3	7	GWLGDWIYT	456	465	942
A0901_13360	S3	8	DNSSVE	594	600	942
A1001_12300	S2a	1	YSNDIQS	298	305	1335
A1001_12300	S2a	2	WYHAITKDF	337	346	1335
A1001_12300	S2a	3	ATGSVISN	388	396	1335
A1001_12300	S2a	4	FRDIQVMR	458	466	1335
A1001_12300	S2a	5	ETPLIRT	515	522	1335
A1001_12300	S2a	6	DDYKGDVYA	567	576	1335
A1001_12300	S2a	7	NWSGNWVYS	590	599	1335
A1001_12300	S2a	8	DNTTLE	726	732	1335
A1001_12360	S3	1	FSNDIQS	161	168	945
A1001_12360	S3	2	WYGLKTTDF	200	209	945
A1001_12360	S3	3	ATGTVIMN	257	265	945
A1001_12360	S3	4	FRDPYITT	336	344	945
A1001_12360	S3	5	ETPNIQT	386	393	945
A1001_12360	S3	6	DDGSDFYA	437	445	945
A1001_12360	S3	7	GWLGDWIYT	459	468	945
A1001_12360	S3	8	DNSSVE	597	603	945
A1404_13450	S3	1	FSNDVQS	81	88	795
A1404_13450	S3	2	WYGLKTTDF	120	129	795
A1404_13450	S3	3	ASGSVIKN	177	185	795
A1404_13450	S3	4	FRDPYVTT	256	264	795
A1404_13450	S3	5	ETPNIQT	306	313	795
A1404_13450	S3	6	DDGFDYYA	357	365	795
A1404_13450	S3	7	GWLGSWIYW	379	388	795
A1404_13450	S3	8	DNSSVE	512	518	795
A1805_12800	S2b	1	YSNDIQS	250	257	1279
A1805_12800	S2b	2	WYHATTKDF	289	298	1279
A1805_12800	S2b	3	ATGSVFPN	344	352	1279
A1805_12800	S2b	4	FRPYQDT	393	400	1279
A1805_12800	S2b	4	FRDIQIQK	414	422	1279
A1805_12800	S2b	5	ETPLVRT	471	478	1279
A1805_12800	S2b	6	DFKSDIYA	523	531	1279
A1805_12800	S2b	7	NWSGNWLYS	545	554	1279
A1805_12800	S2b	8	DNASIE	679	685	1279
A1805_12810	S2a	1	YSNDIQS	312	319	1353
A1805_12810	S2a	2	WYHATTKDF	351	360	1353
A1805_12810	S2a	3	ATGAIVPN	402	410	1353
A1805_12810	S2a	4	FRDVQVLP	472	480	1353
A1805_12810	S2a	5	ETPLIRT	529	536	1353
A1805_12810	S2a	6	DFKSDVYA	582	590	1353
A1805_12810	S2a	7	NWSGNWLYS	604	613	1353
A1805_12810	S2a	8	DNTTIE	740	746	1353
DSMZ_06175	S1	1	FSNDIQS	234	241	1415
DSMZ_06175	S1	2	WYHATTKDF	277	286	1415
DSMZ_06175	S1	3	ATGSVLYN	331	339	1415
DSMZ_06175	S1	4	FRDVVVQR	402	410	1415
DSMZ_06175	S1	5	ETPIVKT	461	468	1415
DSMZ_06175	S1	6	DANQGDTYA	514	523	1415
DSMZ_06175	S1	7	NWSGNWLYS	542	551	1415
DSMZ_06175	S1	8	DNSTVE	678	684	1415
G0101_12790	S1	1	FSNDIQS	234	241	1761
G0101_12790	S1	2	WYHATTKDF	277	286	1761
G0101_12790	S1	3	ATGSVLYN	331	339	1761
G0101_12790	S1	4	FRDVVVQR	402	410	1761
G0101_12790	S1	5	ETPIVKT	461	468	1761
G0101_12790	S1	6	DANQGDTYA	514	523	1761
G0101_12790	S1	7	NWSGNWLYS	542	551	1761
G0101_12790	S1	8	DNSTVE	678	684	1761
H1B104J_12990	S2b	1	YSNDIQS	250	257	1279
H1B104J_12990	S2b	2	WYHVTTKDF	289	298	1279
H1B104J_12990	S2b	3	ATGSVFPN	344	352	1279
H1B104J_12990	S2b	4	FRPYQDT	393	400	1279
H1B104J_12990	S2b	4	FRDIQIQK	414	422	1279
H1B104J_12990	S2b	5	ETPLVRT	471	478	1279
H1B104J_12990	S2b	6	DFKSDIYA	523	531	1279
H1B104J_12990	S2b	7	NWSGNWLYS	545	554	1279
H1B104J_12990	S2b	8	DNASIE	679	685	1279
H1B104J_13000	S2a	1	YSNDIQS	312	319	1353
H1B104J_13000	S2a	2	WYHATTKDF	351	360	1353
H1B104J_13000	S2a	3	ATGAIVPN	402	410	1353
H1B104J_13000	S2a	4	FRDVQVLP	472	480	1353
H1B104J_13000	S2a	5	ETPLIRT	529	536	1353
H1B104J_13000	S2a	6	DFKSDVYA	582	590	1353
H1B104J_13000	S2a	7	NWSGNWLYS	604	613	1353
H1B104J_13000	S2a	8	DNTTIE	740	746	1353
H3B203M_12470	S2a	1	YSNDIQS	308	315	1337
H3B203M_12470	S2a	2	WYHAITKDF	347	356	1337
H3B203M_12470	S2a	3	ATGAIVPN	398	406	1337
H3B203M_12470	S2a	4	FRDVQVLP	468	476	1337
H3B203M_12470	S2a	5	ETPLIRT	525	532	1337
H3B203M_12470	S2a	6	DFKSDVYA	578	586	1337
H3B203M_12470	S2a	7	NWSGNWLYS	600	609	1337
H3B203M_12470	S2a	8	DNTTIE	736	742	1337
H3B203M_12520	S3	1	YSNDIQS	159	166	943
H3B203M_12520	S3	2	WYGLKTTDF	198	207	943
H3B203M_12520	S3	3	ATGTVISN	255	263	943
H3B203M_12520	S3	4	FRDPYINT	334	342	943
H3B203M_12520	S3	5	ETPNIQT	384	391	943
H3B203M_12520	S3	6	DDGSDFYA	435	443	943
H3B203M_12520	S3	7	GWLGDWIYT	457	466	943
H3B203M_12520	S3	8	DNSSVE	595	601	943
H4B205J_12980	S1	1	FSNDIQS	234	241	1675
H4B205J_12980	S1	2	WYHATTKDF	277	286	1675
H4B205J_12980	S1	3	ATGSVLYN	331	339	1675
H4B205J_12980	S1	4	FRDVVVQR	402	410	1675
H4B205J_12980	S1	5	ETPIVKT	461	468	1675
H4B205J_12980	S1	6	DANQGDTYA	514	523	1675
H4B205J_12980	S1	7	NWSGNWLYS	542	551	1675
H4B205J_12980	S1	8	DNSTVE	678	684	1675
H4B206J_13400	S2a	1	YSNDIQS	308	315	1349
H4B206J_13400	S2a	2	WYHATTKDF	347	356	1349
H4B206J_13400	S2a	3	ATGAIIPN	398	406	1349
H4B206J_13400	S2a	4	FRDVQVLP	468	476	1349
H4B206J_13400	S2a	5	ETPLIRT	525	532	1349
H4B206J_13400	S2a	6	DFKSDVYA	578	586	1349
H4B206J_13400	S2a	7	NWSGNWLYS	600	609	1349
H4B206J_13400	S2a	8	DNTTIE	736	742	1349
H4B206J_13490	S3	1	YSNDIQS	159	166	942
H4B206J_13490	S3	2	WYGLKTTDF	198	207	942
H4B206J_13490	S3	3	ATGSVISN	255	263	942
H4B206J_13490	S3	4	FRDPYVTN	333	341	942
H4B206J_13490	S3	5	ETPNIQT	383	390	942
H4B206J_13490	S3	6	DDGSDLYA	434	442	942
H4B206J_13490	S3	7	GWLGDWIYT	456	465	942
H4B206J_13490	S3	8	DNSSVE	594	600	942
H4B211M_12990	S1	1	FSNDIQS	234	241	1632
H4B211M_12990	S1	2	WYHATTKDF	277	286	1632
H4B211M_12990	S1	3	ATGSVLYN	331	339	1632
H4B211M_12990	S1	4	FRDVVVQR	402	410	1632
H4B211M_12990	S1	5	ETPIVKT	461	468	1632
H4B211M_12990	S1	6	DANQGDTYA	514	523	1632
H4B211M_12990	S1	7	NWSGNWLYS	542	551	1632
H4B211M_12990	S1	8	DNSTVE	678	684	1632
H4B402J_12590	S2a	1	YSNDIQS	308	315	1337
H4B402J_12590	S2a	2	WYHAITKDF	347	356	1337
H4B402J_12590	S2a	3	ATGAIVPN	398	406	1337
H4B402J_12590	S2a	4	FRDVQVLP	468	476	1337
H4B402J_12590	S2a	5	ETPLIRT	525	532	1337
H4B402J_12590	S2a	6	DFKSDVYA	578	586	1337
H4B402J_12590	S2a	7	NWSGNWLYS	600	609	1337
H4B402J_12590	S2a	8	DNTTIE	736	742	1337
H4B402J_12660	S3	1	YSNDIQS	159	166	943
H4B402J_12660	S3	2	WYGLKTTDF	198	207	943
H4B402J_12660	S3	3	ATGTVISN	255	263	943
H4B402J_12660	S3	4	FRDPYINT	334	342	943
H4B402J_12660	S3	5	ETPNIQT	384	391	943
H4B402J_12660	S3	6	DDGSDFYA	435	443	943
H4B402J_12660	S3	7	GWLGDWIYT	457	466	943
H4B402J_12660	S3	8	DNSSVE	595	601	943
H4B412M_13220	S2b	1	YSNDIQS	250	257	1279
H4B412M_13220	S2b	2	WYHVTTKDF	289	298	1279
H4B412M_13220	S2b	3	ATGSVFPN	344	352	1279
H4B412M_13220	S2b	4	FRPYQDT	393	400	1279
H4B412M_13220	S2b	4	FRDIQIQK	414	422	1279
H4B412M_13220	S2b	5	ETPLVRT	471	478	1279
H4B412M_13220	S2b	6	DFKSDIYA	523	531	1279
H4B412M_13220	S2b	7	NWSGNWLYS	545	554	1279
H4B412M_13220	S2b	8	DNASIE	679	685	1279
H4B412M_13230	S2a	1	YSNDIQS	312	319	1353
H4B412M_13230	S2a	2	WYHATTKDF	351	360	1353
H4B412M_13230	S2a	3	ATGAIVPN	402	410	1353
H4B412M_13230	S2a	4	FRDVQVLP	472	480	1353
H4B412M_13230	S2a	5	ETPLIRT	529	536	1353
H4B412M_13230	S2a	6	DFKSDVYA	582	590	1353
H4B412M_13230	S2a	7	NWSGNWLYS	604	613	1353
H4B412M_13230	S2a	8	DNTTIE	740	746	1353
H4B412M_13310	S3	1	YSNDIQS	159	166	943
H4B412M_13310	S3	2	WYGLKTTDF	198	207	943
H4B412M_13310	S3	3	ATGTVISN	255	263	943
H4B412M_13310	S3	4	FRDPYINT	334	342	943
H4B412M_13310	S3	5	ETPNIQT	384	391	943
H4B412M_13310	S3	6	DDGSDFYA	435	443	943
H4B412M_13310	S3	7	GWLGDWIYT	457	466	943
H4B412M_13310	S3	8	DNSSVE	595	601	943
H4B501J_12880	S1	1	FSNDIQS	234	241	1761
H4B501J_12880	S1	2	WYHATTKDF	277	286	1761
H4B501J_12880	S1	3	ATGSVLYN	331	339	1761
H4B501J_12880	S1	4	FRDVVVQR	402	410	1761
H4B501J_12880	S1	5	ETPIVKT	461	468	1761
H4B501J_12880	S1	6	DANQGDTYA	514	523	1761
H4B501J_12880	S1	7	NWSGNWLYS	542	551	1761
H4B501J_12880	S1	8	DNSTVE	678	684	1761
H4B503X_12660	S2a	1	YSNDIQS	312	319	1341
H4B503X_12660	S2a	2	WYHAITKDF	351	360	1341
H4B503X_12660	S2a	3	ATGAIVPN	402	410	1341
H4B503X_12660	S2a	4	FRDVQVLP	472	480	1341
H4B503X_12660	S2a	5	ETPLIRT	529	536	1341
H4B503X_12660	S2a	6	DFKSDVYA	582	590	1341
H4B503X_12660	S2a	7	NWSGNWLYS	604	613	1341
H4B503X_12660	S2a	8	DNTTIE	740	746	1341
H4B503X_12760	S3	1	YSNDIQS	163	170	947
H4B503X_12760	S3	2	WYGLKTTDF	202	211	947
H4B503X_12760	S3	3	ATGTVISN	259	267	947
H4B503X_12760	S3	4	FRDPYINT	338	346	947
H4B503X_12760	S3	5	ETPNIQT	388	395	947
H4B503X_12760	S3	6	DDGSDFYA	439	447	947
H4B503X_12760	S3	7	GWLGDWIYT	461	470	947
H4B503X_12760	S3	8	DNSSVE	599	605	947

## Sheet: Table_S7B
Table S7. Sequence motifs in each GH32 domain. B) Summary of sequence motifs in each gene type.
	I	II	III	IV	V	VI	VII	VIII
S1	FSNDIQS	WYHATTKDF	ATGSVLYN	FRDVVVQR	ETPIVKT	DANQGDTYA	NWSGNWLYS	DNSTVE		ABC	Conserved amino acid across subtypes
S2A	YSNDIQS	WYHATTKDF	ATGAIIPN	FRDVQVLP	ETPLIRT	DDYKGDVYA	NWSGNWLYS	DNTTIE
		WYHAITKDF	ATGAIVPN	FRDIQVMR		DFKS-DVYA	NWSGNWVYS	DNTTLE		ABC	Conserved amino acid within subtype
			ATGSVISN
S2B	YSNDIQS	WYHATTKDF	ATGSVFPN	FRDIQIQK	ETPLVRT	DFKS-DIYA	NWSGNWLYS	DNASIE		ABC	Catalytic triad
		WYHVTTKDF		FR-PYQDT
S3	YSNDIQS	WYGLKTTDF	ASGSVIKN	FRDPYINT	ETPNIQT	DDGS-DFYA	GWLGDWIYT	DNSSVE		ABC	Most common motif in the subtype
	FSNDIQS		ATGSVISN	FRDPYITT		DDGS-DLYA	GWLGSWIYW
	FSNDVQS		ATGTVISN	FRDPYVTT		DDGF-DYYA
			ATGTVIMN	FRDPYVTN

## Sheet: Table_S8
Table S8. List of GH70 genes in bacterial species other than A. kunkeei (gene ID, gene type and motif number, position and length).
GeneID	Type	Motif_no	Sequence	Start	End	Protein_length	Notes
WP_353322098.1_Apilactobacillus_apinorum	ND	1	ADFVPDQ	940	947	1329			Legend	Note
WP_353322098.1_Apilactobacillus_apinorum	ND	2	VRVDAVDNVD	462	472	1329			ND = Not determined
WP_353322098.1_Apilactobacillus_apinorum	ND	3	HLAILEDWSQND	498	510	1329			DS = Dextransucrase	Can be combined with BRS in a single gene
WP_353322098.1_Apilactobacillus_apinorum	ND	4	IVRAHDASVQDII	571	584	1329			AS = Alternansucrase
WP_353322098.1_Apilactobacillus_apinorum	ND	5	EFLLADDVDNSNP	419	432	1329			MS = Mutansucrase
WP_353322098.1_Apilactobacillus_apinorum	ND	6	LGFSYVEMAPQY	874	886	1329			RS = Reuteransucrase
WP_353322098.1_Apilactobacillus_apinorum	ND	7	TIPRVYYGD	638	647	1329			BrS = Branching sucrase	Can be combined with DSR in a single gene
WP_353317313.1_Apilactobacillus_apinorum	ND	1	TDYVMNQ	792	799	909			GTFB = GtfB-like	alpha-4,6 glycosidic linkages or alpha-4,3 glycosidic linkages
WP_353317313.1_Apilactobacillus_apinorum	ND	2	GREDATGSMD	322	332	909
WP_353317313.1_Apilactobacillus_apinorum	ND	3	HLNLLEDGAPES	357	369	909
WP_353317313.1_Apilactobacillus_apinorum	ND	4	FLNVHDGVQTYI	430	442	909
WP_353317313.1_Apilactobacillus_apinorum	ND	5	ELLLGNDIDNSNP	279	292	909
WP_353317313.1_Apilactobacillus_apinorum	ND	6	LGITDFEFPGHY	724	736	909
WP_353317313.1_Apilactobacillus_apinorum	ND	7	VVPRVYYGD	497	506	909
WP_249510840.1_Apilactobacillus_apisilvae	ND	1	ADFVPNQ	744	751	874
WP_249510840.1_Apilactobacillus_apisilvae	ND	2	IRIDALDNID	258	268	874
WP_249510840.1_Apilactobacillus_apisilvae	ND	3	HLSIVEGWDDND	294	306	874
WP_249510840.1_Apilactobacillus_apisilvae	ND	4	FSRSHDNGPQDAL	366	379	874
WP_249510840.1_Apilactobacillus_apisilvae	ND	5	EFLLANDVDNSNP	215	228	874
WP_249510840.1_Apilactobacillus_apisilvae	ND	6	WGITSFELAPQY	678	690	874
WP_249510840.1_Apilactobacillus_apisilvae	ND	7	TVPRIYYGD	437	446	874
WP_105964111.1_Apilactobacillus_micheneri	ND	1	ADYVMNQ	734	741	862
WP_105964111.1_Apilactobacillus_micheneri	ND	2	GREDATGSLD	262	272	862
WP_105964111.1_Apilactobacillus_micheneri	ND	3	HLNLLEDGVRGS	297	309	862
WP_105964111.1_Apilactobacillus_micheneri	ND	4	FMNVHDGVQSLV	370	382	862
WP_105964111.1_Apilactobacillus_micheneri	ND	5	ELLLANDVDNSNP	219	232	862
WP_105964111.1_Apilactobacillus_micheneri	ND	6	LGITDVEFPGHY	666	678	862
WP_105964111.1_Apilactobacillus_micheneri	ND	7	MVPRVYYGD	437	446	862
WP_105957247.1_Apilactobacillus_quenuiae	ND	1	ADYVMNQ	734	741	862
WP_105957247.1_Apilactobacillus_quenuiae	ND	2	GREDATGSLD	263	273	862
WP_105957247.1_Apilactobacillus_quenuiae	ND	3	HLNLLEDGVRGS	298	310	862
WP_105957247.1_Apilactobacillus_quenuiae	ND	4	FMNVHDGVQSLV	371	383	862
WP_105957247.1_Apilactobacillus_quenuiae	ND	5	ELLLANDVDNSNP	220	233	862
WP_105957247.1_Apilactobacillus_quenuiae	ND	6	LGITDVEFPGHY	666	678	862
WP_105957247.1_Apilactobacillus_quenuiae	ND	7	MIPRVYYGD	438	447	862
WP_290047116.1_Apilactobacillus_sp_EABW-1NA	ND	1	ADFVPDQ	911	918	1834
WP_290047116.1_Apilactobacillus_sp_EABW-1NA	ND	2	VRVDAVDNMD	429	439	1834
WP_290047116.1_Apilactobacillus_sp_EABW-1NA	ND	3	HISILEDWSKND	465	477	1834
WP_290047116.1_Apilactobacillus_sp_EABW-1NA	ND	4	IVRAHDNGVQSII	538	551	1834
WP_290047116.1_Apilactobacillus_sp_EABW-1NA	ND	5	EFLLGNDVDNSNP	386	399	1834
WP_290047116.1_Apilactobacillus_sp_EABW-1NA	ND	6	LGFTYVELPPQY	845	857	1834
WP_290047116.1_Apilactobacillus_sp_EABW-1NA	ND	7	TTPRVYYGD	608	617	1834
WP_290047118.1_Apilactobacillus_sp_EABW-1NA	ND	1	MDFVPDQ	914	921	1432
WP_290047118.1_Apilactobacillus_sp_EABW-1NA	ND	2	VRVDAVDNMN	432	442	1432
WP_290047118.1_Apilactobacillus_sp_EABW-1NA	ND	3	HLAILEDWSAND	468	480	1432
WP_290047118.1_Apilactobacillus_sp_EABW-1NA	ND	4	IVRAHDAGVQTVI	541	554	1432
WP_290047118.1_Apilactobacillus_sp_EABW-1NA	ND	5	EFLLANDVDNSNP	389	402	1432
WP_290047118.1_Apilactobacillus_sp_EABW-1NA	ND	6	LGFTNIELPPQY	848	860	1432
WP_290047118.1_Apilactobacillus_sp_EABW-1NA	ND	7	TTPRVYYGD	611	620	1432
WP_290046731.1_Apilactobacillus_sp_EABW-1NA	ND	1	TDYVMNQ	909	916	1030
WP_290046731.1_Apilactobacillus_sp_EABW-1NA	ND	2	GREDATGSMD	437	447	1030
WP_290046731.1_Apilactobacillus_sp_EABW-1NA	ND	3	HLNLLEDGAPES	472	484	1030
WP_290046731.1_Apilactobacillus_sp_EABW-1NA	ND	4	FLNVHDGVQTFI	545	557	1030
WP_290046731.1_Apilactobacillus_sp_EABW-1NA	ND	5	ELLLANDIDNSNP	394	407	1030
WP_290046731.1_Apilactobacillus_sp_EABW-1NA	ND	6	LGITDFEFPGHY	841	853	1030
WP_290046731.1_Apilactobacillus_sp_EABW-1NA	ND	7	VVPRVYYGD	612	621	1030
WP_290047117.1_Apilactobacillus_sp_EABW-1NA	ND	1	ADVVYNQ	1010	1017	1463
WP_290047117.1_Apilactobacillus_sp_EABW-1NA	ND	2	IRIDAVDFIS	521	531	1463
WP_290047117.1_Apilactobacillus_sp_EABW-1NA	ND	3	HISLVEGGVDAG	557	569	1463
WP_290047117.1_Apilactobacillus_sp_EABW-1NA	ND	4	IVHAHDKDVQEKV	638	651	1463
WP_290047117.1_Apilactobacillus_sp_EABW-1NA	ND	5	DFLLANDVDNSNP	478	491	1463
WP_290047117.1_Apilactobacillus_sp_EABW-1NA	ND	6	WGVTSFEMAPQY	944	956	1463
WP_290047117.1_Apilactobacillus_sp_EABW-1NA	ND	7	TVPRIYYGD	707	716	1463
WP_105987841.1_Apilactobacillus_timberlakei	ND	1	ADYVMNQ	734	741	862
WP_105987841.1_Apilactobacillus_timberlakei	ND	2	GREDATGSLD	263	273	862
WP_105987841.1_Apilactobacillus_timberlakei	ND	3	HLNLLEDGVRGS	298	310	862
WP_105987841.1_Apilactobacillus_timberlakei	ND	4	FMNVHDGVQSLV	371	383	862
WP_105987841.1_Apilactobacillus_timberlakei	ND	5	ELLLANDVDNSNP	220	233	862
WP_105987841.1_Apilactobacillus_timberlakei	ND	6	LGVTDVEFPGHY	666	678	862
WP_105987841.1_Apilactobacillus_timberlakei	ND	7	MVPRVYYGD	438	447	862
WP_217304049.1_Apilactobacillus_waqarii	ND	1	ADIVPDQ	955	962	2137
WP_217304049.1_Apilactobacillus_waqarii	ND	2	VRVDAVDNMD	473	483	2137
WP_217304049.1_Apilactobacillus_waqarii	ND	3	HLSILEDWSGND	509	521	2137
WP_217304049.1_Apilactobacillus_waqarii	ND	4	IVRAHDAGVQDII	582	595	2137
WP_217304049.1_Apilactobacillus_waqarii	ND	5	EFLLANDVDNSNP	430	443	2137
WP_217304049.1_Apilactobacillus_waqarii	ND	6	LGFTYLELPPQY	889	901	2137
WP_217304049.1_Apilactobacillus_waqarii	ND	7	TTPRVYYGD	652	661	2137
WP_353485634.1_Apilactobacillus_waqarii	ND	1	MDFVPDQ	929	936	1447
WP_353485634.1_Apilactobacillus_waqarii	ND	2	VRVDAVDNMN	447	457	1447
WP_353485634.1_Apilactobacillus_waqarii	ND	3	HLAILEDWSAND	483	495	1447
WP_353485634.1_Apilactobacillus_waqarii	ND	4	IVRAHDAGVQNVI	556	569	1447
WP_353485634.1_Apilactobacillus_waqarii	ND	5	EFLLANDVDNSNP	404	417	1447
WP_353485634.1_Apilactobacillus_waqarii	ND	6	LGFTNIELPPQY	863	875	1447
WP_353485634.1_Apilactobacillus_waqarii	ND	7	TTPRVYYGD	626	635	1447
WP_217304214.1_Apilactobacillus_waqarii	ND	1	TDYVMNQ	911	918	1032
WP_217304214.1_Apilactobacillus_waqarii	ND	2	GREDATGSMD	439	449	1032
WP_217304214.1_Apilactobacillus_waqarii	ND	3	HLNLLEDGAPES	474	486	1032
WP_217304214.1_Apilactobacillus_waqarii	ND	4	FLNVHDGVQTFI	547	559	1032
WP_217304214.1_Apilactobacillus_waqarii	ND	5	ELLLANDIDNSNP	396	409	1032
WP_217304214.1_Apilactobacillus_waqarii	ND	6	LGITDFEFPGHY	843	855	1032
WP_217304214.1_Apilactobacillus_waqarii	ND	7	VVPRVYYGD	614	623	1032
WP_285289173.1_Apilactobacillus_zhangqiuensis	ND	1	ADIVPDQ	865	872	2132
WP_285289173.1_Apilactobacillus_zhangqiuensis	ND	2	FRVDAVDNMD	383	393	2132
WP_285289173.1_Apilactobacillus_zhangqiuensis	ND	3	HLSILEDWSGND	419	431	2132
WP_285289173.1_Apilactobacillus_zhangqiuensis	ND	4	IVRAHDAGVQDII	492	505	2132
WP_285289173.1_Apilactobacillus_zhangqiuensis	ND	5	EFLLANDVDNSNP	340	353	2132
WP_285289173.1_Apilactobacillus_zhangqiuensis	ND	6	LGFTYLELPPQY	799	811	2132
WP_285289173.1_Apilactobacillus_zhangqiuensis	ND	7	TTPRVYYGD	562	571	2132
WP_220729248.1_Apilactobacillus_zhangqiuensis	ND	1	MDFVPDQ	909	916	1427
WP_220729248.1_Apilactobacillus_zhangqiuensis	ND	2	IRVDAVDNMD	427	437	1427
WP_220729248.1_Apilactobacillus_zhangqiuensis	ND	3	HLSILEDWSAND	463	475	1427
WP_220729248.1_Apilactobacillus_zhangqiuensis	ND	4	IVRAHDAGVQTVI	536	549	1427
WP_220729248.1_Apilactobacillus_zhangqiuensis	ND	5	EFLLANDVDNSNP	384	397	1427
WP_220729248.1_Apilactobacillus_zhangqiuensis	ND	6	LGFTNIELPPQY	843	855	1427
WP_220729248.1_Apilactobacillus_zhangqiuensis	ND	7	TTPRVYYGD	606	615	1427
WP_248720560.1_Convivina_intestini	ND	1	NDWVPDQ	1082	1089	1467
WP_248720560.1_Convivina_intestini	ND	2	YRVDAVDNVD	595	605	1467
WP_248720560.1_Convivina_intestini	ND	3	HLSILEDWGFQD	631	643	1467
WP_248720560.1_Convivina_intestini	ND	4	FIRAHDSLVQEVI	705	718	1467
WP_248720560.1_Convivina_intestini	ND	5	ELLLANDIDNSNP	552	565	1467
WP_248720560.1_Convivina_intestini	ND	6	LGITSFELAPQY	1016	1028	1467
WP_248720560.1_Convivina_intestini	ND	7	TVPRVYYGD	775	784	1467
WP_089940200.1_Convivina_intestini	ND	1	ADWVPDQ	948	955	1294
WP_089940200.1_Convivina_intestini	ND	2	YRVDAPDNVD	472	482	1294
WP_089940200.1_Convivina_intestini	ND	3	HISILEDWSQGD	508	520	1294
WP_089940200.1_Convivina_intestini	ND	4	IIRSHDNQTQDEV	580	593	1294
WP_089940200.1_Convivina_intestini	ND	5	ELLLGNDVDNSNP	429	442	1294
WP_089940200.1_Convivina_intestini	ND	6	LGITSFEFPPQY	882	894	1294
WP_089940200.1_Convivina_intestini	ND	7	TVPRVYYGD	649	658	1294
WP_248720543.1_Convivina_intestini	ND	1	ADVVLNQ	962	969	1567
WP_248720543.1_Convivina_intestini	ND	2	IRVDAVDFVH	480	490	1567
WP_248720543.1_Convivina_intestini	ND	3	HLSIVEAGVDAG	516	528	1567
WP_248720543.1_Convivina_intestini	ND	4	IVHAHDKGIQENV	590	603	1567
WP_248720543.1_Convivina_intestini	ND	5	DFLLANDIDNQNP	437	450	1567
WP_248720543.1_Convivina_intestini	ND	6	WGITSFELAPQY	896	908	1567
WP_248720543.1_Convivina_intestini	ND	7	TVPRIYYGD	658	667	1567
WP_252796734.1_Fructilactobacillus_hinvesii	ND	1	ADFVPDQ	1151	1158	1616
WP_252796734.1_Fructilactobacillus_hinvesii	ND	2	IRIDAVDNVD	676	686	1616
WP_252796734.1_Fructilactobacillus_hinvesii	ND	3	HLSILEDWSHND	712	724	1616
WP_252796734.1_Fructilactobacillus_hinvesii	ND	4	FVRAHDSEVQTVI	785	798	1616
WP_252796734.1_Fructilactobacillus_hinvesii	ND	5	ELLLADDVDNSNP	633	646	1616
WP_252796734.1_Fructilactobacillus_hinvesii	ND	6	WGITSMQLAPQY	1085	1097	1616
WP_252796734.1_Fructilactobacillus_hinvesii	ND	7	TIPRIYYGD	855	864	1616
WP_203617611.1_Fructobacillus_tropaeoli	ND	1	ADWVPDQ	1003	1010	1606
WP_203617611.1_Fructobacillus_tropaeoli	ND	2	YRVDAVDNVD	507	517	1606
WP_203617611.1_Fructobacillus_tropaeoli	ND	3	HLSILEDWDYND	543	555	1606
WP_203617611.1_Fructobacillus_tropaeoli	ND	4	FLRAHDSQVQTII	616	629	1606
WP_203617611.1_Fructobacillus_tropaeoli	ND	5	EFLLANDVDNSNP	464	477	1606
WP_203617611.1_Fructobacillus_tropaeoli	ND	6	WGVTSFQFAPQY	931	943	1606
WP_203617611.1_Fructobacillus_tropaeoli	ND	7	TIPRVYYGD	685	694	1606
WP_338347939.1_Fructobacillus_tropaeoli	ND	1	ADWVPDQ	989	996	1430
WP_338347939.1_Fructobacillus_tropaeoli	ND	2	YRIDAPDNVD	494	504	1430
WP_338347939.1_Fructobacillus_tropaeoli	ND	3	HLSILENWNSSD	530	542	1430
WP_338347939.1_Fructobacillus_tropaeoli	ND	4	FLRSHDNQVQSVI	603	616	1430
WP_338347939.1_Fructobacillus_tropaeoli	ND	5	EMLLANDVDNSNP	451	464	1430
WP_338347939.1_Fructobacillus_tropaeoli	ND	6	WGITSFEFAPQY	917	929	1430
WP_338347939.1_Fructobacillus_tropaeoli	ND	7	TVPRVYYGD	672	681	1430
WP_203617613.1_Fructobacillus_tropaeoli	ND	1	ADMVYNQ	965	972	1669
WP_203617613.1_Fructobacillus_tropaeoli	ND	2	IRIDAVMNIS	484	494	1669
WP_203617613.1_Fructobacillus_tropaeoli	ND	3	HLSIVEGGINIS	520	532	1669
WP_203617613.1_Fructobacillus_tropaeoli	ND	4	FVHAHDNGIQDQI	593	606	1669
WP_203617613.1_Fructobacillus_tropaeoli	ND	5	EFLLANDVDNSNP	441	454	1669
WP_203617613.1_Fructobacillus_tropaeoli	ND	6	WGVTDFEMAPQY	899	911	1669
WP_203617613.1_Fructobacillus_tropaeoli	ND	7	TVPRVYYGD	661	670	1669
WP_412129441.1_Lactobacillus_porci	ND	1	ADWVPDQ	926	933	1201
WP_412129441.1_Lactobacillus_porci	ND	2	IRLDAVDNVD	422	432	1201
WP_412129441.1_Lactobacillus_porci	ND	3	HLNILEDWDYSD	457	469	1201
WP_412129441.1_Lactobacillus_porci	ND	4	FIRAHDNMSQENI	530	543	1201
WP_412129441.1_Lactobacillus_porci	ND	5	EFLLANDIDNSNP	379	392	1201
WP_412129441.1_Lactobacillus_porci	ND	6	LGITSFEMAPQY	860	872	1201
WP_412129441.1_Lactobacillus_porci	ND	7	TIPRVYYGD	605	614	1201
WP_412142894.1_Lactobacillus_porci	ND	1	ADWVPNQ	927	934	1228
WP_412142894.1_Lactobacillus_porci	ND	2	IRVDAVDYVD	439	449	1228
WP_412142894.1_Lactobacillus_porci	ND	3	HLNILEDWTTDM	474	486	1228
WP_412142894.1_Lactobacillus_porci	ND	4	FVRAHDSDSQDQI	553	566	1228
WP_412142894.1_Lactobacillus_porci	ND	5	EFLLANDIDNSNP	384	397	1228
WP_412142894.1_Lactobacillus_porci	ND	6	LGITIFEMAPQY	861	873	1228
WP_412142894.1_Lactobacillus_porci	ND	7	MVPRVYYGD	621	630	1228
WP_172692410.1_Latilactobacillus_sakei	ND	1	ADFVPDQ	1149	1156	1767
WP_172692410.1_Latilactobacillus_sakei	ND	2	VRVDAVDNVD	675	685	1767
WP_172692410.1_Latilactobacillus_sakei	ND	3	HLSILEDWGHND	711	723	1767
WP_172692410.1_Latilactobacillus_sakei	ND	4	FVRAHDSEVQTVI	784	797	1767
WP_172692410.1_Latilactobacillus_sakei	ND	5	ELLLANDVDNSNP	632	645	1767
WP_172692410.1_Latilactobacillus_sakei	ND	6	WGVTSFQLAPQY	1083	1095	1767
WP_172692410.1_Latilactobacillus_sakei	ND	7	TIPRVYYGD	854	863	1767
WP_261912693.1_Lentilactobacillus_hilgardii	ND	1	DDWVPDQ	974	981	1545
WP_261912693.1_Lentilactobacillus_hilgardii	ND	2	YRVDAVDNVD	484	494	1545
WP_261912693.1_Lentilactobacillus_hilgardii	ND	3	HLSILEDWDNND	520	532	1545
WP_261912693.1_Lentilactobacillus_hilgardii	ND	4	FIRAHDSEVQTII	594	607	1545
WP_261912693.1_Lentilactobacillus_hilgardii	ND	5	EMLLANDVDNSNP	441	454	1545
WP_261912693.1_Lentilactobacillus_hilgardii	ND	6	LGITSFELAPQY	908	920	1545
WP_261912693.1_Lentilactobacillus_hilgardii	ND	7	TVPRVYYGD	664	673	1545
WP_036092298.1_Leuconostoc_mesenteroides	ND	1	ADWVPDQ	1023	1030	1527
WP_036092298.1_Leuconostoc_mesenteroides	ND	2	IRVDAVDNVD	548	558	1527
WP_036092298.1_Leuconostoc_mesenteroides	ND	3	HLSILEDWSHND	584	596	1527
WP_036092298.1_Leuconostoc_mesenteroides	ND	4	FVRAHDSEVQTVI	657	670	1527
WP_036092298.1_Leuconostoc_mesenteroides	ND	5	ELLLANDVDNSNP	505	518	1527
WP_036092298.1_Leuconostoc_mesenteroides	ND	6	WGVTSFQLAPQY	957	969	1527
WP_036092298.1_Leuconostoc_mesenteroides	ND	7	TVPRVYYGD	727	736	1527
WP_111303383.1_Leuconostoc_mesenteroides	DS_BrS	1	NDWVPDQ	1037	1044	2859
WP_111303383.1_Leuconostoc_mesenteroides	DS_BrS	1	ADVVDNQ	2712	2719	2859
WP_111303383.1_Leuconostoc_mesenteroides	DS_BrS	2	YRVDAVDNVN	558	568	2859
WP_111303383.1_Leuconostoc_mesenteroides	DS_BrS	2	IRIDAVDFIN	2230	2240	2859
WP_111303383.1_Leuconostoc_mesenteroides	DS_BrS	3	HISILEDWDNND	594	606	2859
WP_111303383.1_Leuconostoc_mesenteroides	DS_BrS	3	HISLVEAGLDAG	2266	2278	2859
WP_111303383.1_Leuconostoc_mesenteroides	DS_BrS	4	FIRAHDSEVQTVI	667	680	2859
WP_111303383.1_Leuconostoc_mesenteroides	DS_BrS	4	IIHAHDKGIQEKV	2340	2353	2859
WP_111303383.1_Leuconostoc_mesenteroides	DS_BrS	5	EMLLANDVDNSNP	515	528	2859
WP_111303383.1_Leuconostoc_mesenteroides	DS_BrS	5	EFLLANDVDNSNP	2187	2200	2859
WP_111303383.1_Leuconostoc_mesenteroides	DS_BrS	6	LGITSFELAPQY	971	983	2859
WP_111303383.1_Leuconostoc_mesenteroides	DS_BrS	6	WGITSFEMAPQY	2646	2658	2859
WP_111303383.1_Leuconostoc_mesenteroides	DS_BrS	7	TIPRVYYGD	737	746	2859
WP_111303383.1_Leuconostoc_mesenteroides	DS_BrS	7	TVPRVYYGD	2408	2417	2859
WP_273750349.1_Leuconostoc_mesenteroides	ND	1	ADFVPDQ	1041	1048	1540
WP_273750349.1_Leuconostoc_mesenteroides	ND	2	IRIDAVDNVD	561	571	1540
WP_273750349.1_Leuconostoc_mesenteroides	ND	3	HLSILEDWSDND	597	609	1540
WP_273750349.1_Leuconostoc_mesenteroides	ND	4	FVRAHDSEVQTII	670	683	1540
WP_273750349.1_Leuconostoc_mesenteroides	ND	5	ELLLANDVDNSNP	518	531	1540
WP_273750349.1_Leuconostoc_mesenteroides	ND	6	WGVTSFQLAPQY	974	986	1540
WP_273750349.1_Leuconostoc_mesenteroides	ND	7	TIPRVYYGD	740	749	1540
WP_367114384.1_Leuconostoc_mesenteroides	ND	1	ADVVDNQ	1119	1126	1266
WP_367114384.1_Leuconostoc_mesenteroides	ND	2	IRIDAVDFIN	637	647	1266
WP_367114384.1_Leuconostoc_mesenteroides	ND	3	HISLVEAGLDAG	673	685	1266
WP_367114384.1_Leuconostoc_mesenteroides	ND	4	IIHAHDKGIQEKV	747	760	1266
WP_367114384.1_Leuconostoc_mesenteroides	ND	5	EFLLANDVDNSNP	594	607	1266
WP_367114384.1_Leuconostoc_mesenteroides	ND	6	WGITSFEMAPQY	1053	1065	1266
WP_367114384.1_Leuconostoc_mesenteroides	ND	7	TVPRVYYGD	815	824	1266
WP_080732772.1_Leuconostoc_mesenteroides	ND	1	ADFVANQ	1085	1092	1583
WP_080732772.1_Leuconostoc_mesenteroides	ND	2	VRMDAVIYMK	588	598	1583
WP_080732772.1_Leuconostoc_mesenteroides	ND	3	HISIVEDGTDET	624	636	1583
WP_080732772.1_Leuconostoc_mesenteroides	ND	4	MIRSHDRGSQDEV	696	709	1583
WP_080732772.1_Leuconostoc_mesenteroides	ND	5	EYLLGNDIDNSNP	545	558	1583
WP_080732772.1_Leuconostoc_mesenteroides	ND	6	WGITSFELAPQY	1014	1026	1583
WP_080732772.1_Leuconostoc_mesenteroides	ND	7	TVPRVYYSD	767	776	1583
WP_010690266.1_Ligilactobacillus_animalis	ND	1	ADWVPDQ	1324	1331	1573
WP_010690266.1_Ligilactobacillus_animalis	ND	2	IRIDAVDNVD	839	849	1573
WP_010690266.1_Ligilactobacillus_animalis	ND	3	HLSILEDWNIND	875	887	1573
WP_010690266.1_Ligilactobacillus_animalis	ND	4	FVRAHDYAVQDMV	948	961	1573
WP_010690266.1_Ligilactobacillus_animalis	ND	5	EFLLANDIDNSNP	796	809	1573
WP_010690266.1_Ligilactobacillus_animalis	ND	6	WGITSFEFAPQY	1258	1270	1573
WP_010690266.1_Ligilactobacillus_animalis	ND	7	SIPRVYYGD	1016	1025	1573
WP_094511690.1_Limosilactobacillus_reuteri	ND	1	ADWVPDQ	1498	1505	1767
WP_094511690.1_Limosilactobacillus_reuteri	ND	2	IRVDAVDNVD	1017	1027	1767
WP_094511690.1_Limosilactobacillus_reuteri	ND	3	HINILEDWGGQD	1053	1065	1767
WP_094511690.1_Limosilactobacillus_reuteri	ND	4	FIRAHDNGSQDDI	1122	1135	1767
WP_094511690.1_Limosilactobacillus_reuteri	ND	5	EFLLANDVDNSNP	974	987	1767
WP_094511690.1_Limosilactobacillus_reuteri	ND	6	LGITSFELAPQY	1432	1444	1767
WP_094511690.1_Limosilactobacillus_reuteri	ND	7	TVPRVYYGD	1191	1200	1767
WP_273774597.1_Limosilactobacillus_reuteri	ND	1	ADWVPDQ	1502	1509	1771
WP_273774597.1_Limosilactobacillus_reuteri	ND	2	IRVDAVDNVD	1021	1031	1771
WP_273774597.1_Limosilactobacillus_reuteri	ND	3	HINILEDWGWDD	1057	1069	1771
WP_273774597.1_Limosilactobacillus_reuteri	ND	4	FVRAHDSNAQDQI	1130	1143	1771
WP_273774597.1_Limosilactobacillus_reuteri	ND	5	EFLLANDIDNSNP	978	991	1771
WP_273774597.1_Limosilactobacillus_reuteri	ND	6	WGITTFELAPQY	1436	1448	1771
WP_273774597.1_Limosilactobacillus_reuteri	ND	7	SVPRVYYGD	1198	1207	1771
WP_415619990.1_Liquorilactobacillus_satsumensis	ND	1	NDWVPDQ	835	842	1272
WP_415619990.1_Liquorilactobacillus_satsumensis	ND	2	YRVDAVDNVD	347	357	1272
WP_415619990.1_Liquorilactobacillus_satsumensis	ND	3	HLSILEDWESSD	383	395	1272
WP_415619990.1_Liquorilactobacillus_satsumensis	ND	4	FIRAHDSEVQTVI	457	470	1272
WP_415619990.1_Liquorilactobacillus_satsumensis	ND	5	EMLLANDVDNSNP	304	317	1272
WP_415619990.1_Liquorilactobacillus_satsumensis	ND	6	LGITSFELAPQY	769	781	1272
WP_415619990.1_Liquorilactobacillus_satsumensis	ND	7	TVPRVYYGD	527	536	1272
WP_415621139.1_Liquorilactobacillus_satsumensis	ND	1	ADWVPDQ	1064	1071	1709
WP_415621139.1_Liquorilactobacillus_satsumensis	ND	2	IRIDAVDNVD	579	589	1709
WP_415621139.1_Liquorilactobacillus_satsumensis	ND	3	HLSILEDWDLND	615	627	1709
WP_415621139.1_Liquorilactobacillus_satsumensis	ND	4	FVRAHDANSQSQI	688	701	1709
WP_415621139.1_Liquorilactobacillus_satsumensis	ND	5	EFLLANDIDNSNP	536	549	1709
WP_415621139.1_Liquorilactobacillus_satsumensis	ND	6	LGITSFELAPQY	998	1010	1709
WP_415621139.1_Liquorilactobacillus_satsumensis	ND	7	TVPRVYYGD	756	765	1709
WP_056961808.1_Liquorilactobacillus_satsumensis	ND	1	ADWVPDQ	937	944	1075
WP_056961808.1_Liquorilactobacillus_satsumensis	ND	2	IRVDAVDNVD	452	462	1075
WP_056961808.1_Liquorilactobacillus_satsumensis	ND	3	HLSILEDWGSDD	488	500	1075
WP_056961808.1_Liquorilactobacillus_satsumensis	ND	4	FVRAHDSNSQDQI	561	574	1075
WP_056961808.1_Liquorilactobacillus_satsumensis	ND	5	EFLLANDIDNSNP	409	422	1075
WP_056961808.1_Liquorilactobacillus_satsumensis	ND	6	LGITSFELAPQY	871	883	1075
WP_056961808.1_Liquorilactobacillus_satsumensis	ND	7	SIPRVYYGD	629	638	1075
WP_260116902.1_Nicoliella_spurrieriana	ND	1	ADFVPDQ	907	914	1282
WP_260116902.1_Nicoliella_spurrieriana	ND	2	LRIDAVENMN	418	428	1282
WP_260116902.1_Nicoliella_spurrieriana	ND	3	HLTILEDWSKND	454	466	1282
WP_260116902.1_Nicoliella_spurrieriana	ND	4	IVRAHDNGVQDVI	527	540	1282
WP_260116902.1_Nicoliella_spurrieriana	ND	5	EFLLANDVDNSNP	375	388	1282
WP_260116902.1_Nicoliella_spurrieriana	ND	6	WGVTYIQLPPQY	841	853	1282
WP_260116902.1_Nicoliella_spurrieriana	ND	7	TIPRVYYGD	597	606	1282
WP_260116903.1_Nicoliella_spurrieriana	ND	1	ADFVPNQ	744	751	875
WP_260116903.1_Nicoliella_spurrieriana	ND	2	IRFDAVDNVD	268	278	875
WP_260116903.1_Nicoliella_spurrieriana	ND	3	HLSILEDWAGKD	304	316	875
WP_260116903.1_Nicoliella_spurrieriana	ND	4	FMRAHDSGVQEIL	378	391	875
WP_260116903.1_Nicoliella_spurrieriana	ND	5	EFLLANDVDNSNP	225	238	875
WP_260116903.1_Nicoliella_spurrieriana	ND	6	WGITYMQLPPQY	678	690	875
WP_260116903.1_Nicoliella_spurrieriana	ND	7	TVPRVYYGD	448	457	875
WP_260117220.1_Nicoliella_spurrieriana	ND	1	ADVVYNQ	1317	1324	1912
WP_260117220.1_Nicoliella_spurrieriana	ND	2	VRLDAVDFIN	837	847	1912
WP_260117220.1_Nicoliella_spurrieriana	ND	3	HLSIVEAGLDAG	872	884	1912
WP_260117220.1_Nicoliella_spurrieriana	ND	4	IIHAHDKGIQENV	945	958	1912
WP_260117220.1_Nicoliella_spurrieriana	ND	5	DFLLANDIDNSNP	792	805	1912
WP_260117220.1_Nicoliella_spurrieriana	ND	6	WGITSFEFAPQY	1251	1263	1912
WP_260117220.1_Nicoliella_spurrieriana	ND	7	TVPRVYYGD	1013	1022	1912
WP_186432386.1_Oenococcus_oeni	ND	1	ADWVPDQ	969	976	1323
WP_186432386.1_Oenococcus_oeni	ND	2	IRVDAVDNVD	474	484	1323
WP_186432386.1_Oenococcus_oeni	ND	3	HVSILEDWSDND	510	522	1323
WP_186432386.1_Oenococcus_oeni	ND	4	FVRAHDSEVQTVI	588	601	1323
WP_186432386.1_Oenococcus_oeni	ND	5	DFLLANDVDNSNP	431	444	1323
WP_186432386.1_Oenococcus_oeni	ND	6	WGITNFEFPPQY	903	915	1323
WP_186432386.1_Oenococcus_oeni	ND	7	TVPRVYYGD	658	667	1323
WP_186432140.1_Oenococcus_oeni	ND	1	ADWVPDQ	1064	1071	1941
WP_186432140.1_Oenococcus_oeni	ND	2	IRVDAVDNID	583	593	1941
WP_186432140.1_Oenococcus_oeni	ND	3	HLSILEDWSGAD	619	631	1941
WP_186432140.1_Oenococcus_oeni	ND	4	FVRAHDSEVQSII	692	705	1941
WP_186432140.1_Oenococcus_oeni	ND	5	DFLLANDIDNSNP	540	553	1941
WP_186432140.1_Oenococcus_oeni	ND	6	WGITSFEMAPQY	998	1010	1941
WP_186432140.1_Oenococcus_oeni	ND	7	TVPRVYYGD	761	770	1941
WP_324249989.1_Weissella_confusa	ND	1	ADFVPDQ	639	646	955
WP_324249989.1_Weissella_confusa	ND	2	VRVDAVDNVD	165	175	955
WP_324249989.1_Weissella_confusa	ND	3	HLSILEDWGHND	201	213	955
WP_324249989.1_Weissella_confusa	ND	4	FVRAHDSEVQTVI	274	287	955
WP_324249989.1_Weissella_confusa	ND	5	ELLLANDVDNSNP	122	135	955
WP_324249989.1_Weissella_confusa	ND	6	WGVTSFQLAPQY	573	585	955
WP_324249989.1_Weissella_confusa	ND	7	TIPRVYYGD	344	353	955
WP_135411726.1_Weissella_confusa	ND	1	ADFVPDQ	992	999	1412
WP_135411726.1_Weissella_confusa	ND	2	IRVDAVDNVD	518	528	1412
WP_135411726.1_Weissella_confusa	ND	3	HLSILEDWSHND	554	566	1412
WP_135411726.1_Weissella_confusa	ND	4	FVRAHDSEVQTVI	627	640	1412
WP_135411726.1_Weissella_confusa	ND	5	ELLLANDVDNSNP	475	488	1412
WP_135411726.1_Weissella_confusa	ND	6	WGVTSVQLAPQY	926	938	1412
WP_135411726.1_Weissella_confusa	ND	7	VIPRVYYGD	697	706	1412
WP_071707849.1_Weissella_confusa	ND	1	ADWVPDQ	1505	1512	1774
WP_071707849.1_Weissella_confusa	ND	2	IRVDAVDNVD	1024	1034	1774
WP_071707849.1_Weissella_confusa	ND	3	HINILEDWGWDD	1060	1072	1774
WP_071707849.1_Weissella_confusa	ND	4	FVRAHDSNAQDQI	1133	1146	1774
WP_071707849.1_Weissella_confusa	ND	5	EFLLANDIDNSNP	981	994	1774
WP_071707849.1_Weissella_confusa	ND	6	WGITTFELAPQY	1439	1451	1774
WP_071707849.1_Weissella_confusa	ND	7	SVPRVYYGD	1201	1210	1774
WP_231458450.1_Pediococcus_pentosaceus	ND	1	NDWVPDQ	956	963	1505
WP_231458450.1_Pediococcus_pentosaceus	ND	2	YRVDAVDNVN	466	476	1505
WP_231458450.1_Pediococcus_pentosaceus	ND	3	HLSILEDWDHND	502	514	1505
WP_231458450.1_Pediococcus_pentosaceus	ND	4	FIRAHDSEVQTII	576	589	1505
WP_231458450.1_Pediococcus_pentosaceus	ND	5	EMLLANDVDNSNP	423	436	1505
WP_231458450.1_Pediococcus_pentosaceus	ND	6	LGITSFELAPQY	890	902	1505
WP_231458450.1_Pediococcus_pentosaceus	ND	7	MVPRVYYGD	646	655	1505
WP_205143387.1_Periweissella_beninensis	ND	1	ADFVPDQ	1076	1083	1620
WP_205143387.1_Periweissella_beninensis	ND	2	VRVDAVDNVD	601	611	1620
WP_205143387.1_Periweissella_beninensis	ND	3	HLSILEDWSYND	637	649	1620
WP_205143387.1_Periweissella_beninensis	ND	4	FVRAHDSEVQTVI	710	723	1620
WP_205143387.1_Periweissella_beninensis	ND	5	ELLLANDVDNSNP	558	571	1620
WP_205143387.1_Periweissella_beninensis	ND	6	WGVTSFQLAPQY	1010	1022	1620
WP_205143387.1_Periweissella_beninensis	ND	7	TVPRVYYGD	780	789	1620
WP_205144328.1_Periweissella_beninensis	ND	1	ADWVPDQ	1093	1100	1307
WP_205144328.1_Periweissella_beninensis	ND	2	IRVDAVDNVD	608	618	1307
WP_205144328.1_Periweissella_beninensis	ND	3	HLSILEDWNNDD	644	656	1307
WP_205144328.1_Periweissella_beninensis	ND	4	FVRAHDYSSQDQI	717	730	1307
WP_205144328.1_Periweissella_beninensis	ND	5	EFLLANDIDNSNP	565	578	1307
WP_205144328.1_Periweissella_beninensis	ND	6	LGITSFELAPQY	1027	1039	1307
WP_205144328.1_Periweissella_beninensis	ND	7	TVPRVYYGD	785	794	1307
WP_286135565.1_Philodulcilactobacillus_myokoensis	ND	1	GDYVLNQ	765	772	893
WP_286135565.1_Philodulcilactobacillus_myokoensis	ND	2	GREDATGSLD	292	302	893
WP_286135565.1_Philodulcilactobacillus_myokoensis	ND	3	HLNMLEDGAKTS	327	339	893
WP_286135565.1_Philodulcilactobacillus_myokoensis	ND	4	YVNVHDGVQSNV	400	412	893
WP_286135565.1_Philodulcilactobacillus_myokoensis	ND	5	ELLLGNDVDNSNP	249	262	893
WP_286135565.1_Philodulcilactobacillus_myokoensis	ND	6	LGITDFEFPAHY	697	709	893
WP_286135565.1_Philodulcilactobacillus_myokoensis	ND	7	VVPRVYYGD	467	476	893
WP_080984265.1_Leuconostoc_citreum	ND	1	ADVVANQ	1123	1130	1849
WP_080984265.1_Leuconostoc_citreum	ND	2	IRIDAVDFVS	641	651	1849
WP_080984265.1_Leuconostoc_citreum	ND	3	HLSLVEAGLDAG	677	689	1849
WP_080984265.1_Leuconostoc_citreum	ND	4	IIHAHDKDIQDKV	751	764	1849
WP_080984265.1_Leuconostoc_citreum	ND	5	DFLLANDVDNSNP	596	609	1849
WP_080984265.1_Leuconostoc_citreum	ND	6	WGITSFEMAPQY	1057	1069	1849
WP_080984265.1_Leuconostoc_citreum	ND	7	TVPRVYYGD	819	828	1849
WP_032672932.1_Streptococcus_sobrinus	ND	1	NDYVKDQ	462	469	983
WP_032672932.1_Streptococcus_sobrinus	ND	2	VRVDAVDNVD	414	424	983
WP_032672932.1_Streptococcus_sobrinus	ND	3	HLSILEAWSGND	450	462	983
WP_032672932.1_Streptococcus_sobrinus	ND	4	FIRAHDSEVQTRI	522	535	983
WP_032672932.1_Streptococcus_sobrinus	ND	5	ELLLANDVDNSNP	371	384	983
WP_032672932.1_Streptococcus_sobrinus	ND	6	WGITQFEMAPQY	828	840	983
WP_032672932.1_Streptococcus_sobrinus	ND	7	TVTRVYYGD	594	603	983
WP_323728076.1_Streptococcus_sp_G418	ND	1	ADWVPDQ	958	965	1056
WP_323728076.1_Streptococcus_sp_G418	ND	2	LRVDALDNVD	473	483	1056
WP_323728076.1_Streptococcus_sp_G418	ND	3	HLSYLEAWSAND	509	521	1056
WP_323728076.1_Streptococcus_sp_G418	ND	4	FTRAHDTEAQTII	585	598	1056
WP_323728076.1_Streptococcus_sp_G418	ND	5	EFLLANDIDNSNP	430	443	1056
WP_323728076.1_Streptococcus_sp_G418	ND	6	WGVTSVGLPPQY	892	904	1056
WP_323728076.1_Streptococcus_sp_G418	ND	7	SVTRVYYGD	655	664	1056
WP_053002791.1_Enterococcus_faecium	ND	1	ADFVPDQ	1240	1247	1577
WP_053002791.1_Enterococcus_faecium	ND	2	VRVDAVDNVD	766	776	1577
WP_053002791.1_Enterococcus_faecium	ND	3	HLSILEDWGHND	802	814	1577
WP_053002791.1_Enterococcus_faecium	ND	4	FVRAHDSEVQTVI	875	888	1577
WP_053002791.1_Enterococcus_faecium	ND	5	ELLLANDVDNSNP	723	736	1577
WP_053002791.1_Enterococcus_faecium	ND	6	WGVTSFQLAPQY	1174	1186	1577
WP_053002791.1_Enterococcus_faecium	ND	7	TIPRVYYGD	945	954	1577
WP_013990284.1_Streptococcus_salivarius	ND	1	ADWVPDQ	989	996	1449
WP_013990284.1_Streptococcus_salivarius	ND	2	VRVDAVDNVN	503	513	1449
WP_013990284.1_Streptococcus_salivarius	ND	3	HLSILEAWSHND	539	551	1449
WP_013990284.1_Streptococcus_salivarius	ND	4	FVRAHDSEVQSII	612	625	1449
WP_013990284.1_Streptococcus_salivarius	ND	5	EFLLANDIDNSNP	460	473	1449
WP_013990284.1_Streptococcus_salivarius	ND	6	WGITSFEFAPQY	923	935	1449
WP_013990284.1_Streptococcus_salivarius	ND	7	TVPRVYYGD	682	691	1449
WP_002891310.1_Streptococcus_salivarius	ND	1	ADWVPDQ	965	972	1586
WP_002891310.1_Streptococcus_salivarius	ND	2	LRVDALDNVD	480	490	1586
WP_002891310.1_Streptococcus_salivarius	ND	3	HLSYLEAWSAND	516	528	1586
WP_002891310.1_Streptococcus_salivarius	ND	4	FTRAHDTEAQTII	592	605	1586
WP_002891310.1_Streptococcus_salivarius	ND	5	EFLLANDIDNSNP	437	450	1586
WP_002891310.1_Streptococcus_salivarius	ND	6	WGVTSVGLPPQY	899	911	1586
WP_002891310.1_Streptococcus_salivarius	ND	7	SVTRVYYGD	662	671	1586
WP_002884027.1_Streptococcus_salivarius	ND	1	ADWVPDQ	998	1005	1518
WP_002884027.1_Streptococcus_salivarius	ND	2	IRVDAVDNVD	468	478	1518
WP_002884027.1_Streptococcus_salivarius	ND	3	HISVLEAWSLND	504	516	1518
WP_002884027.1_Streptococcus_salivarius	ND	4	FIRAHDNNVQDII	607	620	1518
WP_002884027.1_Streptococcus_salivarius	ND	5	DFLLANDVDLSNP	425	438	1518
WP_002884027.1_Streptococcus_salivarius	ND	6	WGVTSFEMAPQF	932	944	1518
WP_002884027.1_Streptococcus_salivarius	ND	7	TITRVYYGD	677	686	1518
AAU08001.1_Limosilactobacillus_reuteri	DS	1	ADWVPDQ	1503	1510	1772
AAU08001.1_Limosilactobacillus_reuteri	DS	2	IRVDAVDNVD	1022	1032	1772
AAU08001.1_Limosilactobacillus_reuteri	DS	3	HINILEDWGWDD	1058	1070	1772
AAU08001.1_Limosilactobacillus_reuteri	DS	4	FVRAHDSNAQDQI	1131	1144	1772
AAU08001.1_Limosilactobacillus_reuteri	DS	5	EFLLANDIDNSNP	979	992	1772
AAU08001.1_Limosilactobacillus_reuteri	DS	6	WGITTFELAPQY	1437	1449	1772
AAU08001.1_Limosilactobacillus_reuteri	DS	7	SVPRVYYGD	1199	1208	1772
AAU08004.1_Limosilactobacillus_reuteri	MS	1	ADWVPDQ	1503	1510	1772
AAU08004.1_Limosilactobacillus_reuteri	MS	2	IRVDAVDNVD	1022	1032	1772
AAU08004.1_Limosilactobacillus_reuteri	MS	3	HINILEDWGGQD	1058	1070	1772
AAU08004.1_Limosilactobacillus_reuteri	MS	4	FIRAHDNGSQDDI	1127	1140	1772
AAU08004.1_Limosilactobacillus_reuteri	MS	5	EFLLANDVDNSNP	979	992	1772
AAU08004.1_Limosilactobacillus_reuteri	MS	6	LGITSFELAPQY	1437	1449	1772
AAU08004.1_Limosilactobacillus_reuteri	MS	7	TVPRVYYGD	1196	1205	1772
AAU08015.1_Limosilactobacillus_reuteri	RS	1	ADWVPDQ	1508	1515	1781
AAU08015.1_Limosilactobacillus_reuteri	RS	2	VRVDAPDNID	1021	1031	1781
AAU08015.1_Limosilactobacillus_reuteri	RS	3	HINILEDWNHAD	1056	1068	1781
AAU08015.1_Limosilactobacillus_reuteri	RS	4	FVRAHDNNSQDQI	1128	1141	1781
AAU08015.1_Limosilactobacillus_reuteri	RS	5	EFLLANDIDNSNP	978	991	1781
AAU08015.1_Limosilactobacillus_reuteri	RS	6	LGFTSFEMAPQY	1442	1454	1781
AAU08015.1_Limosilactobacillus_reuteri	RS	7	TIPRVYYGD	1196	1205	1781
AAU08011.1_Latilactobacillus_sakei	DS	1	ADFVPDQ	1122	1129	1595
AAU08011.1_Latilactobacillus_sakei	DS	2	VRVDAVDNVD	649	659	1595
AAU08011.1_Latilactobacillus_sakei	DS	3	HLSILEDWGHND	685	697	1595
AAU08011.1_Latilactobacillus_sakei	DS	4	FVRAHDSEVQTVI	758	771	1595
AAU08011.1_Latilactobacillus_sakei	DS	5	ELLLANDVDNSNP	606	619	1595
AAU08011.1_Latilactobacillus_sakei	DS	6	WGVTSFQLAPQY	1056	1068	1595
AAU08011.1_Latilactobacillus_sakei	DS	7	TIPRVYYGD	827	836	1595
AAD10952.1_Leuconostoc_mesenteroides	DS	1	ADWVPDQ	1023	1030	1527
AAD10952.1_Leuconostoc_mesenteroides	DS	2	IRVDAVDNVD	548	558	1527
AAD10952.1_Leuconostoc_mesenteroides	DS	3	HLSILEDWSHND	584	596	1527
AAD10952.1_Leuconostoc_mesenteroides	DS	4	FVRAHDSEVQTVI	657	670	1527
AAD10952.1_Leuconostoc_mesenteroides	DS	5	ELLLANQEDNSNV	505	518	1527
AAD10952.1_Leuconostoc_mesenteroides	DS	6	WGVTSFQLAPQY	957	969	1527
AAD10952.1_Leuconostoc_mesenteroides	DS	7	TVPRVYYGD	727	736	1527
CAB65910.2_Leuconostoc_mesenteroides	AS	1	ADWVPDQ	1168	1175	2057
CAB65910.2_Leuconostoc_mesenteroides	AS	2	IRVDAVDNVD	632	642	2057
CAB65910.2_Leuconostoc_mesenteroides	AS	3	HLSILEDWNGKD	668	680	2057
CAB65910.2_Leuconostoc_mesenteroides	AS	4	FVRAHDYDAQDPI	762	775	2057
CAB65910.2_Leuconostoc_mesenteroides	AS	5	EFLLANDIDNSNP	589	602	2057
CAB65910.2_Leuconostoc_mesenteroides	AS	6	LGITSFELAPQY	1091	1103	2057
CAB65910.2_Leuconostoc_mesenteroides	AS	7	TVPRVYYGD	834	843	2057
BAA14241.1_Streptococcus_sobrinus	MS	1	ADWVPDQ	925	932	1592
BAA14241.1_Streptococcus_sobrinus	MS	2	IRVDAEDNVD	444	454	1592
BAA14241.1_Streptococcus_sobrinus	MS	3	HVSIVEAWSDND	480	492	1592
BAA14241.1_Streptococcus_sobrinus	MS	4	FARAHDSEVQDII	553	566	1592
BAA14241.1_Streptococcus_sobrinus	MS	5	DFLLANDVDNSNP	401	414	1592
BAA14241.1_Streptococcus_sobrinus	MS	6	WGITDFEMAPQY	859	871	1592
BAA14241.1_Streptococcus_sobrinus	MS	7	SIPRVYYGD	623	632	1592
AKE50934.1_Weissella_confusa	DS	1	ADFVPDQ	981	988	1401
AKE50934.1_Weissella_confusa	DS	2	IRVDAVDNVD	507	517	1401
AKE50934.1_Weissella_confusa	DS	3	HLSILEDWSHND	543	555	1401
AKE50934.1_Weissella_confusa	DS	4	FVRAHDSEVQTVI	616	629	1401
AKE50934.1_Weissella_confusa	DS	5	ELLLANDVDNSNP	464	477	1401
AKE50934.1_Weissella_confusa	DS	6	WGVTSVQLAPQY	915	927	1401
AKE50934.1_Weissella_confusa	DS	7	VIPRVYYGD	686	695	1401
CDX66896.1_Leuconostoc_citreum	α-1,2 BrS	1	ADVVANQ	1151	1158	1877
CDX66896.1_Leuconostoc_citreum	α-1,2 BrS	2	IRIDAVDFVS	669	679	1877
CDX66896.1_Leuconostoc_citreum	α-1,2 BrS	3	HLSLVEAGLDAG	705	717	1877
CDX66896.1_Leuconostoc_citreum	α-1,2 BrS	4	IIHAHDKDIQDKV	779	792	1877
CDX66896.1_Leuconostoc_citreum	α-1,2 BrS	5	DFLLANDVDNSNP	624	637	1877
CDX66896.1_Leuconostoc_citreum	α-1,2 BrS	6	WGITSFEMAPQY	1085	1097	1877
CDX66896.1_Leuconostoc_citreum	α-1,2 BrS	7	TVPRVYYGD	847	856	1877
CDX65123.1_Leuconostoc_citreum	α-1,3 BrS	1	ADFVANQ	1182	1189	1888
CDX65123.1_Leuconostoc_citreum	α-1,3 BrS	2	MRIDAISFVD	668	678	1888
CDX65123.1_Leuconostoc_citreum	α-1,3 BrS	3	HISIVEAPKGET	704	716	1888
CDX65123.1_Leuconostoc_citreum	α-1,3 BrS	4	IVHAHDKDIQDTV	783	796	1888
CDX65123.1_Leuconostoc_citreum	α-1,3 BrS	5	EFLLANDVDNSNP	625	638	1888
CDX65123.1_Leuconostoc_citreum	α-1,3 BrS	6	WGITDFELAPQY	1112	1124	1888
CDX65123.1_Leuconostoc_citreum	α-1,3 BrS	7	TVPRVFYGD	854	863	1888
WP_051592287.1_Apilactobacillus_kunkeei	α-1,2 BrS	1	ADVVYNQ	1010	1017	1463
WP_051592287.1_Apilactobacillus_kunkeei	α-1,2 BrS	2	IRIDAVDFIS	521	531	1463
WP_051592287.1_Apilactobacillus_kunkeei	α-1,2 BrS	3	HISLVEGGVDAG	557	569	1463
WP_051592287.1_Apilactobacillus_kunkeei	α-1,2 BrS	4	IVHAHDKDVQEKV	638	651	1463
WP_051592287.1_Apilactobacillus_kunkeei	α-1,2 BrS	5	DFLLANDVDNSNP	478	491	1463
WP_051592287.1_Apilactobacillus_kunkeei	α-1,2 BrS	6	WGVTSFEMAPQY	944	956	1463
WP_051592287.1_Apilactobacillus_kunkeei	α-1,2 BrS	7	TVPRIYYGD	707	716	1463
KDB00248.1_Apilactobacillus_kunkeei_EFB6	α-1,2 BrS	1	ADVVYNQ	1010	1017	1463	BRS-D
KDB00248.1_Apilactobacillus_kunkeei_EFB6	α-1,2 BrS	2	IRIDAVDFIS	521	531	1463	BRS-D
KDB00248.1_Apilactobacillus_kunkeei_EFB6	α-1,2 BrS	3	HISLVEGGVDAG	557	569	1463	BRS-D
KDB00248.1_Apilactobacillus_kunkeei_EFB6	α-1,2 BrS	4	IVHAHDKDVQEKV	638	651	1463	BRS-D
KDB00248.1_Apilactobacillus_kunkeei_EFB6	α-1,2 BrS	5	DFLLANDVDNSNP	478	491	1463	BRS-D
KDB00248.1_Apilactobacillus_kunkeei_EFB6	α-1,2 BrS	6	WGVTSFEMAPQY	944	956	1463	BRS-D
KDB00248.1_Apilactobacillus_kunkeei_EFB6	α-1,2 BrS	7	TVPRIYYGD	707	716	1463	BRS-D
AAU08014.2_Limosilactobacillus_reuteri	α-4,6 GTFB	1	EDIVMNQ	1478	1485	1619
AAU08014.2_Limosilactobacillus_reuteri	α-4,6 GTFB	2	FRVDAADNID	1012	1022	1619
AAU08014.2_Limosilactobacillus_reuteri	α-4,6 GTFB	3	HLSYNEGYHSG	1048	1059	1619
AAU08014.2_Limosilactobacillus_reuteri	α-4,6 GTFB	4	FVTNHDQRKNLI	1120	1132	1619
AAU08014.2_Limosilactobacillus_reuteri	α-4,6 GTFB	5	ELLVGNDIDNSNP	969	982	1619
AAU08014.2_Limosilactobacillus_reuteri	α-4,6 GTFB	6	LGITDFWMAPAY	1416	1428	1619
AAU08014.2_Limosilactobacillus_reuteri	α-4,6 GTFB	7	TVPQVYYGD	1191	1200	1619
AAU08003.2_Limosilactobacillus_reuteri	α-4,6 GTFB	1	EDIVMNQ	1479	1486	1620
AAU08003.2_Limosilactobacillus_reuteri	α-4,6 GTFB	2	FRVDAADNID	1013	1023	1620
AAU08003.2_Limosilactobacillus_reuteri	α-4,6 GTFB	3	HLSYNEGYHSG	1049	1060	1620
AAU08003.2_Limosilactobacillus_reuteri	α-4,6 GTFB	4	FVTNHDQRKNLI	1121	1133	1620
AAU08003.2_Limosilactobacillus_reuteri	α-4,6 GTFB	5	ELLVGNDIDNSNP	970	983	1620
AAU08003.2_Limosilactobacillus_reuteri	α-4,6 GTFB	6	LGITDFWMAPAY	1417	1429	1620
AAU08003.2_Limosilactobacillus_reuteri	α-4,6 GTFB	7	TVPQVYYGD	1192	1201	1620
ABQ83597.1_Limosilactobacillus_reuteri	α-4,6 GTFB	1	EDLVMNQ	1216	1223	1363
ABQ83597.1_Limosilactobacillus_reuteri	α-4,6 GTFB	2	FRVDAADNID	749	759	1363
ABQ83597.1_Limosilactobacillus_reuteri	α-4,6 GTFB	3	HLVYNEGYHSG	785	796	1363
ABQ83597.1_Limosilactobacillus_reuteri	α-4,6 GTFB	4	FVTNHDQRKNVI	858	870	1363
ABQ83597.1_Limosilactobacillus_reuteri	α-4,6 GTFB	5	ELLVGNDIDNSNP	706	719	1363
ABQ83597.1_Limosilactobacillus_reuteri	α-4,6 GTFB	6	LGITDFWMAPSY	1154	1166	1363
ABQ83597.1_Limosilactobacillus_reuteri	α-4,6 GTFB	7	TVPQVYYGD	929	938	1363
AOR73699.1_Limosilactobacillus_fermentum	α-4,3 GTFB	1	EDIVMNQ	1446	1453	1593
AOR73699.1_Limosilactobacillus_fermentum	α-4,3 GTFB	2	FRIDAADDMD	984	994	1593
AOR73699.1_Limosilactobacillus_fermentum	α-4,3 GTFB	3	HLSYNEGYGPG	1020	1031	1593
AOR73699.1_Limosilactobacillus_fermentum	α-4,3 GTFB	4	YVTNHDIRNNLI	1092	1104	1593
AOR73699.1_Limosilactobacillus_fermentum	α-4,3 GTFB	5	EFVVGNDIDNSNP	941	954	1593
AOR73699.1_Limosilactobacillus_fermentum	α-4,3 GTFB	6	LGITDFWMAPAY	1384	1396	1593
AOR73699.1_Limosilactobacillus_fermentum	α-4,3 GTFB	7	TVPQIYYGD	1159	1168	1593

[truncated: 3 more sheets: Table_S9, Table_S10, Table_S11]
